# Supplementary material for: Red Midge Larvae Are an Invertebrate Alternative Diet to Beef Liver for Planarian Husbandry
Source: Biomolecules. 2025 Nov 27;15(12):1659. doi: 10.3390/biom15121659 (PMC12730930; doi:10.3390/biom15121659)
Supplement: Supplementary file 1 [file biomolecules-15-01659-s001.zip]

Archive with 7 entries (6 files):
- SI files to submit/
- SI files to submit/Supplemental Materials.pdf
- SI files to submit/Supplemental_File_S1_LOELs.xlsx
- SI files to submit/Supplemental_File_S2_BMC.xlsx
- SI files to submit/Supplemental_File_S3_DESEQ output.csv
- SI files to submit/Supplemental_File_S4_GSEA_output.csv
- SI files to submit/VideoS1_RNAi.avi
