# Supplementary material for: Red Midge Larvae Are an Invertebrate Alternative Diet to Beef Liver for Planarian Husbandry
Source: Biomolecules. 2025 Nov 27;15(12):1659. doi: 10.3390/biom15121659 (PMC12730930; doi:10.3390/biom15121659)
Supplement: Supplementary file 1 [file biomolecules-15-01659-s001.zip › SI files to submit/Supplemental_File_S1_LOELs.xlsx]

## Sheet: Lethality_d7
			Lethality - day 7																					Per run median values
Chemical	ScreenID	Worm Type	compiled							p-value							# analyzable worms							concentration 0			concentration 1			concentration 2			concentration 3			concentration 4			concentration 5
			c0	c1	c2	c3	c4	c5		c0	c1	c2	c3	c4	c5		c0	c1	c2	c3	c4	c5		A	B	C	A	B	C	A	B	C	A	B	C	A	B	C	A	B	C
DMSO	Liver1	Adult	0	0	0.0454545	0	0	0.0416667			1	1	1	1	1		21	23	22	24	24	24		0	0	0	0	0	0	0	0.125	0	0	0	0	0	0	0	0	0	0.125
DZN	Liver1	Adult	0	0	0	0	0	0.666667			1	1	1	1	1.63087e-06		24	23	23	24	24	24		0	0	0	0	0	0	0	0	0	0	0	0	0	0	0	0.5	0.75	0.75
FLU	Liver1	Adult	0.0434783	0	0.0434783	0	0.0416667	0.0416667			1	1	1	1	1		23	23	23	23	24	24		0.142857	0	0	0	0	0	0	0	0.125	0	0	0	0	0	0.125	0.125	0	0
DMSO	RML1	Adult	0	0	0	0	0.0416667	0.166667			1	1	1	1	0.325581		22	24	24	23	24	24		0	0	0	0	0	0	0	0	0	0	0	0	0	0.125	0	0.25	0	0.25
DZN	RML1	Adult	0	0	0	0	0	0.541667			1	1	1	1	8.87191e-05		23	23	24	24	24	24		0	0	0	0	0	0	0	0	0	0	0	0	0	0	0	0.5	0.25	0.875
FLU	RML1	Adult	0	0	0	0	0	0.0416667			1	1	1	1	1		24	23	24	24	24	24		0	0	0	0	0	0	0	0	0	0	0	0	0	0	0	0	0.125	0
DMSO	Liver2	Adult	0	0	0	0	0.0416667	0.130435			1	1	1	1	0.546099		24	24	24	24	24	23		0	0	0	0	0	0	0	0	0	0	0	0	0.125	0	0	0.25	0	0.125
DZN	Liver2	Adult	0	0	0	0	0	0.92			1	1	1	1	5.03913e-11		24	24	24	24	24	24		0	0	0	0	0	0	0	0	0	0	0	0	0	0	0	0.75	1	1
FLU	Liver2	Adult	0	0	0	0	0	0.042			1	1	1	1	1		24	24	24	24	24	24		0	0	0	0	0	0	0	0	0	0	0	0	0	0	0	0.125	0	0
DMSO	RML2	Adult	0.083	0.042	0	0	0	0.38			1	1	1	1	0.090824		24	24	24	24	24	24		0.125	0	0.125	0	0	0.125	0	0	0	0	0	0	0	0	0	0.125	0.5	0.5
DZN	RML2	Adult	0.042	0	0	0	0	0.25			1	1	1	1	0.681829		24	24	24	24	24	24		0.125	0	0	0	0	0	0	0	0	0	0	0	0	0	0	0.625	0	0.125
FLU	RML2	Adult	0	0.042	0.042	0.13	0.38	0.83			0.5	0.5	0.195035	0.00194905	3.17465e-09		24	24	24	24	24	24		0	0	0	0	0.125	0	0.125	0	0	0.125	0.125	0.125	0.625	0.5	0	0.875	0.75	0.875
DMSO	Liver1	Regenerating	0	0	0	0	0	0.0416667			1	1	1	1	1		24	24	24	24	24	24		0	0	0	0	0	0	0	0	0	0	0	0	0	0	0	0	0.125	0
DZN	Liver1	Regenerating	0	0	0	0	0	0.0416667			1	1	1	1	1		24	24	24	24	24	24		0	0	0	0	0	0	0	0	0	0	0	0	0	0	0	0	0	0.125
FLU	Liver1	Regenerating	0	0	0	0	0	0			1	1	1	1	1		24	24	24	24	24	24		0	0	0	0	0	0	0	0	0	0	0	0	0	0	0	0	0	0
DMSO	RML1	Regenerating	0	0	0	0	0.0833333	0.25			1	1	1	0.611702	0.0548408		24	24	24	24	24	24		0	0	0	0	0	0	0	0	0	0	0	0	0	0.125	0.125	0	0.375	0.375
DZN	RML1	Regenerating	0	0	0	0	0	0			1	1	1	1	1		24	24	24	24	24	24		0	0	0	0	0	0	0	0	0	0	0	0	0	0	0	0	0	0
FLU	RML1	Regenerating	0	0	0	0	0	0			1	1	1	1	1		24	24	24	24	24	24		0	0	0	0	0	0	0	0	0	0	0	0	0	0	0	0	0	0
DMSO	Liver2	Regenerating	0	0	0	0	0	0.166667			1	1	1	1	0.325581		22	24	24	24	24	24		0	0	0	0	0	0	0	0	0	0	0	0	0	0	0	0.125	0	0.375
DZN	Liver2	Regenerating	0	0	0	0	0	0.71			1	1	1	1	4.07716e-07		24	24	24	24	24	24		0	0	0	0	0	0	0	0	0	0	0	0	0	0	0	0.75	0.625	0.75
FLU	Liver2	Regenerating	0	0	0	0	0	0			1	1	1	1	1		24	24	24	24	24	24		0	0	0	0	0	0	0	0	0	0	0	0	0	0	0	0	0	0
DMSO	RML2	Regenerating	0	0	0	0	0.25	0.5			1	1	1	0.0274204	0.00019407		24	24	24	24	24	24		0	0	0	0	0	0	0	0	0	0	0	0	0.375	0.125	0.25	0.375	0.5	0.625
FLU	RML2	Regenerating	0	0	0	0	0.042	0.25			1	1	1	1	0.0470064		24	24	24	24	24	24		0	0	0	0	0	0	0	0	0	0	0	0	0	0	0.125	0.5	0	0.25
DZN	RML2	Regenerating	0	0	0	0	0	0.33			1	1	1	1	0.0235032		24	24	24	24	24	24		0	0	0	0	0	0	0	0	0	0	0	0	0	0	0	0.125	0.125	0.75
p<0.05

## Sheet: Lethality_d12
			Lethality - day 12																					Per run median values
Chemical	ScreenID	Worm Type	compiled							p-value							# analyzable worms							concentration 0			concentration 1			concentration 2			concentration 3			concentration 4			concentration 5
			c0	c1	c2	c3	c4	c5		c0	c1	c2	c3	c4	c5		c0	c1	c2	c3	c4	c5		A	B	C	A	B	C	A	B	C	A	B	C	A	B	C	A	B	C
DMSO	Liver1	Adult	0	0	0	0	0	0.5			1	1	1	1	0.00025876		23	23	23	24	24	24		0	0	0	0	0	0	0	0	0	0	0	0	0	0	0	0.625	0.375	0.5
DZN	Liver1	Adult	0	0	0	0	0	0.666667			1	1	1	1	1.63087e-06		24	23	23	24	24	24		0	0	0	0	0	0	0	0	0	0	0	0	0	0	0	0.5	0.75	0.75
FLU	Liver1	Adult	0	0	0.181818	0	0.0833333	0.708333			1	0.112066	1	0.407801	4.07716e-07		24	23	22	23	24	24		0	0	0	0	0	0	0	0.142857	0.375	0	0	0	0.125	0	0.125	0.75	0.5	0.875
DMSO	RML1	Adult	0.0416667	0	0	0	0.0416667	0.583333			1	1	1	1	0.00022125		24	24	24	23	24	24		0	0.125	0	0	0	0	0	0	0	0	0	0	0	0.125	0	1	0.125	0.625
DZN	RML1	Adult	0.0416667	0	0	0	0	0.541667			1	1	1	1	0.00064136		24	24	24	24	24	24		0.125	0	0	0	0	0	0	0	0	0	0	0	0	0	0	0.5	0.25	0.875
FLU	RML1	Adult	0	0	0	0	0	0.166667			1	1	1	1	0.27305		24	24	24	24	24	24		0	0	0	0	0	0	0	0	0	0	0	0	0	0	0	0.375	0.125	0
DMSO	Liver2	Adult	0.0416667	0.0434783	0.0416667	0.0416667	0.125	0.73913			0.755319	0.755319	0.755319	0.755319	2.6883e-06		24	23	24	24	24	23		0	0	0.125	0	0	0.142857	0	0	0.125	0	0.125	0	0.25	0.125	0	1	0.571429	0.625
DZN	Liver2	Adult	0	0	0	0.042	0	1			1	1	1	1	1.5505e-13		24	24	24	24	24	24		0	0	0	0	0	0	0	0	0	0	0	0.125	0	0	0	1	1	1
FLU	Liver2	Adult	0	0	0	0	0.042	0.96			1	1	1	1	3.87626e-12		24	24	24	24	24	24		0	0	0	0	0	0	0	0	0	0	0	0	0	0.125	0	1	1	0.875
DMSO	RML2	Adult	0.042	0.042	0	0	0.042	0.75			1	1	1	1	1.4178e-06		24	24	24	24	24	24		0	0	0.125	0	0	0.125	0	0	0	0	0	0	0.125	0	0	0.5	0.875	0.875
DZN	RML2	Adult	0.042	0	0	0	0	0.29			1	1	1	1	0.391038		24	24	24	24	24	24		0.125	0	0	0	0	0	0	0	0	0	0	0	0	0	0	0.625	0	0.25
FLU	RML2	Adult	0	0.042	0.042	0.21	0.38	0.88			0.5	0.5	0.0413712	0.00194905	4.53522e-10		24	24	24	24	24	24		0	0	0	0	0.125	0	0.125	0	0	0.25	0.25	0.125	0.625	0.5	0	0.875	0.75	1
DMSO	Liver1	Regenerating	0	0	0	0	0	0.125			1	1	1	1	0.585106		24	24	24	24	24	24		0	0	0	0	0	0	0	0	0	0	0	0	0	0	0	0.25	0.125	0
DZN	Liver1	Regenerating	0	0	0	0	0	0.0416667			1	1	1	1	1		24	24	24	24	24	24		0	0	0	0	0	0	0	0	0	0	0	0	0	0	0	0	0	0.125
FLU	Liver1	Regenerating	0	0	0	0	0	0			1	1	1	1	1		24	24	24	24	24	24		0	0	0	0	0	0	0	0	0	0	0	0	0	0	0	0	0	0
DMSO	RML1	Regenerating	0	0	0	0	0.0416667	0.25			1	1	1	1	0.0548408		24	24	24	24	24	24		0	0	0	0	0	0	0	0	0	0	0	0	0	0	0.125	0	0.375	0.375
DZN	RML1	Regenerating	0	0	0	0	0	0			1	1	1	1	1		24	24	24	24	24	24		0	0	0	0	0	0	0	0	0	0	0	0	0	0	0	0	0	0
FLU	RML1	Regenerating	0	0	0	0	0	0			1	1	1	1	1		24	24	24	24	24	24		0	0	0	0	0	0	0	0	0	0	0	0	0	0	0	0	0	0
DMSO	Liver2	Regenerating	0	0	0	0	0	0.291667			1	1	1	1	0.0381343		21	24	24	24	24	24		0	0	0	0	0	0	0	0	0	0	0	0	0	0	0	0.25	0.125	0.5
DZN	Liver2	Regenerating	0	0	0	0	0	0.83			1	1	1	1	3.17465e-09		24	24	24	24	24	24		0	0	0	0	0	0	0	0	0	0	0	0	0	0	0	0.875	0.875	0.75
FLU	Liver2	Regenerating	0	0	0	0	0	0.54			1	1	1	1	6.4691e-05		24	24	24	24	24	24		0	0	0	0	0	0	0	0	0	0	0	0	0	0	0	0.75	0.625	0.25
DMSO	RML2	Regenerating	0	0	0	0	0.33	0.58			1	1	1	0.00487262	2.03315e-05		24	24	24	24	24	24		0	0	0	0	0	0	0	0	0	0	0	0	0.5	0.25	0.25	0.5	0.625	0.625
DZN	RML2	Regenerating	0	0	0	0	0	0.42			1	1	1	1	0.00389809		24	24	24	24	24	24		0	0	0	0	0	0	0	0	0	0	0	0	0	0	0	0.25	0.25	0.75
FLU	RML2	Regenerating	0	0	0	0	0.13	0.42			1	1	1	0.292553	0.00110472		24	24	24	24	24	24		0	0	0	0	0	0	0	0	0	0	0	0	0.25	0	0.125	0.75	0	0.5
p<0.05

## Sheet: Stickiness_d7
			Stickiness- day 7																					Per run median values
Chemical	ScreenID	Worm Type	compiled							p-value							# analyzable worms							concentration 0			concentration 1			concentration 2			concentration 3			concentration 4			concentration 5
			c0	c1	c2	c3	c4	c5		c0	c1	c2	c3	c4	c5		c0	c1	c2	c3	c4	c5		A	B	C	A	B	C	A	B	C	A	B	C	A	B	C	A	B	C
DMSO	Liver1	Adult	0.190476	0.0454545	0.166667	0.217391	0.047619	0.0434783			0.981263	0.981263	0.981263	0.981263	0.981263		21	22	18	23	21	23		0.166667	0.142857	0.25	0	0.166667	0	0.285714	0.142857	0	0.142857	0.25	0.25	0	0.166667	0	0.125	0	0
DZN	Liver1	Adult	0.0416667	0.869565	0.956522	0.833333	0.333333	0.125			8.51614e-09	1.71486e-10	1.91991e-08	0.0141306	1		24	23	23	24	24	8		0	0	0.125	0.571429	1	1	0.857143	1	1	0.625	0.875	1	0.25	0.125	0.625	0	0.5	0
FLU	Liver1	Adult	0.0909091	0.0434783	0.136364	0.0869565	0.0434783	0.0434783			0.891473	0.891473	0.891473	0.891473	0.891473		22	23	22	23	23	23		0.333333	0	0	0.125	0	0	0.25	0.142857	0	0.142857	0.125	0	0	0.125	0	0	0	0.125
DMSO	RML1	Adult	0.047619	0	0.0909091	0.130435	0.0434783	0.157895			1	0.863112	0.847986	0.972516	0.847986		21	20	22	23	23	19		0	0.142857	0	0	0	0	0.142857	0	0.142857	0.125	0.125	0.142857	0	0	0.125	0.5	0	0
DZN	RML1	Adult	0.26087	0.652174	0.583333	0.625	0.708333	0.363636			0.0211351	0.0319002	0.0212521	0.0123615	1		23	23	24	24	24	11		0.428571	0.25	0.125	0.428571	0.625	0.875	0.375	0.5	0.875	0.625	0.625	0.625	0.5	0.875	0.75	0.25	0.333333	1
FLU	RML1	Adult	0.0416667	0	0	0	0.125	0.173913			1	1	1	0.760638	0.760638		24	23	24	24	24	23		0	0.125	0	0	0	0	0	0	0	0	0	0	0.25	0.125	0	0.125	0.142857	0.25
DMSO	Liver2	Adult	0.208333	0.125	0.291667	0.166667	0.217391	0.05			0.980933	0.980933	0.980933	0.980933	0.980933		24	24	24	24	23	20		0.375	0.125	0.125	0.125	0.25	0	0.375	0.25	0.25	0.375	0	0.125	0.428571	0.25	0	0	0	0.142857
DZN	Liver2	Adult	0.25	0.71	0.79	0.63	0.63	1			0.00426217	0.00100049	0.0118314	0.0118314	1		24	24	24	24	24	2		0.5	0.125	0.125	0.875	0.5	0.75	0.875	1	0.5	0.5	0.875	0.5	0.5	0.5	0.875	1
FLU	Liver2	Adult	0.21	0.21	0.083	0.083	0.13	0.35			0.951427	0.951427	0.951427	0.951427	0.951427		24	24	24	24	24	23		0.125	0.375	0.125	0.25	0.25	0.125	0.25	0	0	0	0	0.25	0.25	0	0.125	0	0.25	0.75
DMSO	RML2	Adult	0.045	0	0	0	0.083	0			1	1	1	1	1		22	23	24	24	24	15		0	0	0.143	0	0	0	0	0	0	0	0	0	0.125	0	0.125	0	0	0
DZN	RML2	Adult	0.17	0.71	0.58	0.54	0.46	0.5			0.00530025	0.0146666	0.0205733	0.0450323	0.0285324		23	24	24	24	24	18		0.143	0.25	0.125	0.625	0.5	1	0.75	0.25	0.75	0.625	0.375	0.625	0.375	0.625	0.375	1	0.5	0.286
FLU	RML2	Adult	0.17	0.087	0.043	0.048	0.067	0.25			1	1	1	1	1		24	23	23	21	15	4		0.25	0.125	0.125	0.25	0	0	0	0	0.125	0	0	0.143	0	0.25	0	0	0	1
DMSO	Liver1	Regenerating	0.208333	0	0.25	0.125	0.25	0.304348			1	0.833333	1	0.833333	0.833333		24	23	24	24	24	23		0.375	0.125	0.125	0	0	0	0.375	0.125	0.25	0	0	0.375	0.125	0.25	0.375	0.375	0.285714	0.25
DZN	Liver1	Regenerating	0.25	0.958333	0.875	0.833333	0.875	0.565217			1.4178e-06	2.12428e-05	6.93441e-05	2.12428e-05	0.0278861		24	24	24	24	24	23		0.125	0.125	0.5	1	0.875	1	0.75	0.875	1	0.875	0.75	0.875	0.875	0.875	0.875	0.75	0.75	0.142857
FLU	Liver1	Regenerating	0	0	0	0	0	0			1	1	1	1	1		24	24	24	24	24	24		0	0	0	0	0	0	0	0	0	0	0	0	0	0	0	0	0	0
DMSO	RML1	Regenerating	0.272727	0.0555556	0.208333	0.125	0.227273	0.166667			0.990852	0.990852	0.990852	0.990852	0.990852		22	18	24	24	22	18		0.571429	0.142857	0.125	0	0	0.125	0	0.125	0.5	0.125	0	0.25	0.125	0	0.571429	0	0.2	0.4
DZN	RML1	Regenerating	0.333333	0.708333	0.791667	0.666667	0.625	0.625			0.0248184	0.0078924	0.0351832	0.0409901	0.0409901		24	24	24	24	24	24		0.375	0.25	0.375	0.375	0.875	0.875	0.875	0.625	0.875	0.625	0.625	0.75	0.625	0.75	0.5	0.5	0.75	0.625
FLU	RML1	Regenerating	0	0	0	0	0	0			1	1	1	1	1		24	24	24	24	24	24		0	0	0	0	0	0	0	0	0	0	0	0	0	0	0	0	0	0
DMSO	Liver2	Regenerating	0.181818	0.125	0.291667	0.166667	0.25	0.15			0.827567	0.827567	0.827567	0.827567	0.827567		22	24	24	24	24	20		0.333333	0.125	0.125	0.125	0.25	0	0.375	0.25	0.25	0.375	0	0.125	0.5	0.25	0	0.142857	0.125	0.2
DZN	Liver2	Regenerating	0.42	0.67	0.71	0.79	0.71	0.29			0.0917543	0.0664752	0.042819	0.0664752	1		24	24	24	24	24	7		0.125	0.625	0.5	0.875	0.5	0.625	0.875	0.5	0.75	0.75	0.625	1	0.5	0.875	0.75	0	0.667	0
FLU	Liver2	Regenerating	0.29	0.17	0.17	0	0.21	0.54			1	1	1	1	0.356135		24	24	24	24	24	24		0.125	0.375	0.375	0	0.5	0	0.25	0.125	0.125	0	0	0	0.125	0.375	0.125	0.375	0.5	0.75
DMSO	RML2	Regenerating	0.29	0.29	0.21	0.13	0.35	0			1	1	1	1	1		24	24	24	24	17	11		0.625	0.25	0	0.25	0.625	0	0.25	0.125	0.25	0	0.375	0	0.2	0.333	0.5	0	0	0
DZN	RML2	Regenerating	0.25	0.5	0.5	0.5	0.46	0.63			0.141887	0.141887	0.141887	0.141887	1		24	24	24	24	24	16		0.375	0.125	0.25	0.625	0.25	0.625	0.75	0.375	0.375	0.5	0.625	0.375	0.625	0.375	0.375	0.571	0.714	0.5
FLU	RML2	Regenerating	0.38	0.5	0.21	0.33	0.39	0.39			1	1	1	1	1		24	24	24	24	23	18		0.5	0.25	0.375	0.375	0.625	0.5	0.375	0	0.25	0.25	0.125	0.625	0.375	0.375	0.429	0.25	0.375	0.5
p<0.05
lethal at day 7

## Sheet: Stickiness_d12
			Stickiness - day 12																					Per run median values
Chemical	ScreenID	Worm Type	compiled							p-value							# analyzable worms							concentration 0			concentration 1			concentration 2			concentration 3			concentration 4			concentration 5
			c0	c1	c2	c3	c4	c5		c0	c1	c2	c3	c4	c5		c0	c1	c2	c3	c4	c5		A	B	C	A	B	C	A	B	C	A	B	C	A	B	C	A	B	C
DMSO	Liver1	Adult	0.173913	0.0869565	0.304348	0.25	0.166667	0			1	0.97667	0.97667	1	1		23	23	23	24	24	12		0.142857	0	0.375	0.125	0.142857	0	0.25	0.25	0.428571	0.375	0.375	0	0	0.125	0.375	0	0	0
DZN	Liver1	Adult	0.0416667	0.652174	0.521739	0.541667	0.333333	0.75			3.99562e-05	0.000398	0.00032068	0.0141306	1		24	23	23	24	24	8		0	0	0.125	0.428571	0.625	0.875	0.428571	0.5	0.625	0.25	1	0.375	0.25	0.5	0.25	1	1	0
FLU	Liver1	Adult	0.0416667	0.0869565	0.111111	0.0434783	0	0			1	1	1	1	1		24	23	18	23	22	7		0	0.125	0	0	0.285714	0	0.285714	0	0	0.142857	0	0	0	0	0	0	0	0
DMSO	RML1	Adult	0.130435	0.125	0.0416667	0.0434783	0.26087	0			1	1	1	1	1		23	24	24	23	23	10		0.125	0	0.25	0.125	0	0.25	0	0.125	0	0	0	0.142857	0.375	0	0.375	NaN	0	0
DZN	RML1	Adult	0.217391	0.541667	0.666667	0.541667	0.625	0.454545			0.0284191	0.0111785	0.0284191	0.0131004	1		23	24	24	24	24	11		0	0.375	0.25	0.5	0.5	0.625	0.625	0.875	0.5	0.375	0.75	0.5	0.375	0.875	0.625	0.5	0.5	0
FLU	RML1	Adult	0.125	0.125	0.0416667	0	0	0			1	1	1	1	1		24	24	24	24	24	20		0.125	0.125	0.125	0	0.375	0	0	0	0.125	0	0	0	0	0	0	0	0	0
DMSO	Liver2	Adult	0.0869565	0.181818	0.217391	0.217391	0.142857	0			0.414319	0.41402	0.41402	0.455332	NA		23	22	23	23	21	6		0	0.25	0	0.25	0.125	0.166667	0	0.5	0.142857	0.125	0.142857	0.375	0.333333	0.142857	0	NaN	0	0
DZN	Liver2	Adult	0.042	0.63	0.46	0.52	0.63	0			2.84858e-05	0.00089871	0.0003184	2.84858e-05	NA		24	24	24	23	24	0		0	0.125	0	0.625	0.625	0.625	0.375	0.375	0.625	0.375	0.75	0.429	0.5	0.75	0.625	NaN	NaN	NaN
FLU	Liver2	Adult	0.083	0.13	0.042	0.083	0.043	0			0.882979	0.882979	0.882979	0.882979	NA		24	24	24	24	23	1		0.125	0.125	0	0.25	0	0.125	0.125	0	0	0.125	0.125	0	0.125	0	0	NaN	NaN	0
DMSO	RML2	Adult	0.087	0	0.042	0.042	0.13	0			1	1	1	1	NA		23	23	24	24	23	5		0.125	0	0.143	0	0	0	0.125	0	0	0	0	0.125	0.143	0.125	0.125	0	0	0
DZN	RML2	Adult	0.17	0.33	0.46	0.38	0.38	0.24			0.253922	0.216564	0.216564	0.216564	0.528067		23	24	24	24	24	17		0	0.375	0.125	0.125	0.375	0.5	0.25	0.75	0.375	0.375	0.375	0.375	0.25	0.625	0.25	0	0.25	0.333
FLU	RML2	Adult	0	0.043	0	0	0	0			1	1	1	1	1		24	23	23	19	15	3		0	0	0	0	0.143	0	0	0	0	0	0	0	0	0	0	0	0	NaN
DMSO	Liver1	Regenerating	0.0833333	0	0	0.166667	0.25	0.047619			1	1	0.832715	0.612039	1		24	24	24	24	24	21		0	0.125	0.125	0	0	0	0	0	0	0	0.375	0.125	0.25	0.125	0.375	0	0.142857	0
DZN	Liver1	Regenerating	0	0.375	0.541667	0.583333	0.541667	0.565217			0.00077962	1.61727e-05	1.61727e-05	1.61727e-05	1.61727e-05		24	24	24	24	24	23		0	0	0	0.25	0.5	0.375	0.5	0.75	0.375	0.625	0.75	0.375	0.375	0.375	0.875	0.375	0.75	0.571429
FLU	Liver1	Regenerating	0	0	0	0	0	0			1	1	1	1	1		24	24	24	24	24	24		0	0	0	0	0	0	0	0	0	0	0	0	0	0	0	0	0	0
DMSO	RML1	Regenerating	0.166667	0.208333	0.166667	0.208333	0.565217	0			0.812015	0.812015	0.812015	0.0254491	1		24	24	24	24	23	18		0	0.375	0.125	0.375	0	0.25	0.25	0	0.25	0.125	0	0.5	0.75	0.5	0.428571	0	0	0
DZN	RML1	Regenerating	0.125	0.708333	0.708333	0.583333	0.5	0.833333			7.35648e-05	7.35648e-05	0.00128064	0.00568074	3.56491e-06		24	24	24	24	24	24		0	0.125	0.25	0.5	0.75	0.875	0.5	0.75	0.875	0.5	0.5	0.75	0.25	0.5	0.75	0.5	1	1
FLU	RML1	Regenerating	0	0	0	0	0	0			1	1	1	1	1		24	24	24	24	24	24		0	0	0	0	0	0	0	0	0	0	0	0	0	0	0	0	0	0
DMSO	Liver2	Regenerating	0.142857	0.208333	0.208333	0.208333	0.208333	0.235294			0.430516	0.430516	0.430516	0.430516	NA		21	24	24	24	24	17		0	0.25	0.125	0.25	0.125	0.25	0	0.5	0.125	0.125	0.125	0.375	0.5	0.125	0	0.5	0.142857	0
DZN	Liver2	Regenerating	0.17	0.58	0.38	0.54	0.63	0.75			0.0064839	0.0965097	0.00969821	0.00536515	NA		24	24	24	24	24	4		0.25	0.125	0.125	0.625	0.75	0.375	0.375	0.375	0.375	0.5	0.625	0.5	0.5	0.5	0.875	1	1	0.5
FLU	Liver2	Regenerating	0.17	0.042	0.042	0.042	0.042	0.091			0.975177	0.975177	0.975177	0.975177	NA		24	24	24	24	24	11		0.125	0	0.375	0	0	0.125	0.125	0	0	0	0	0.125	0.125	0	0	0	0	0.167
DMSO	RML2	Regenerating	0.21	0.21	0.17	0.083	0.063	0.13			1	1	1	1	NA		24	24	24	24	16	8		0.25	0.375	0	0.25	0.25	0.125	0.25	0.25	0	0	0.125	0.125	0	0.167	0	0.25	0	0
DZN	RML2	Regenerating	0.17	0.38	0.46	0.63	0.46	0.57			0.120637	0.0499036	0.0162097	0.0380957	1		24	24	24	24	24	14		0.25	0	0.25	0.25	0.5	0.375	0.625	0.5	0.25	0.625	0.75	0.5	0.125	0.625	0.625	0.833	0.167	1
FLU	RML2	Regenerating	0.042	0.13	0	0	0	0.14			1	1	1	1	1		24	24	24	24	21	14		0	0.125	0	0.125	0.25	0	0	0	0	0	0	0	0	0	0	0.5	0	0.25
p<0.05
lethal at d12

## Sheet: Speed(dark)_d7
			Speed(dark) - day 7																					Per run median values
Chemical	ScreenID	Worm Type	compiled							p-value							# analyzable worms							concentration 0			concentration 1			concentration 2			concentration 3			concentration 4			concentration 5
			c0	c1	c2	c3	c4	c5		c0	c1	c2	c3	c4	c5		c0	c1	c2	c3	c4	c5		A	B	C	A	B	C	A	B	C	A	B	C	A	B	C	A	B	C
DMSO	Liver1	Adult	1.06435	1.07812	1.32883	1.2167	0.726338	0.461691			0.999179	0.835562	0.689341	0.00108028	4.55885e-07		21	22	21	24	24	21		0.879795	1.11141	1.46795	0.998549	1.13645	1.41651	1.21798	1.43425	1.46329	1.10008	1.22971	1.76919	0.860722	0.695934	0.641447	0.48262	0.482324	0.459729
DZN	Liver1	Adult	1.33784	1.1242	1.0925	1.33426	0.906269	0.50028			0.0604391	0.0171348	0.191308	1.94486e-05	NA		24	22	23	24	24	8		1.20507	1.60497	1.48897	1.14212	1.10395	1.10263	1.26415	1.07452	1.04574	1.25835	1.39263	1.23618	0.949661	0.993491	0.836235	0.438562	0.510967	0.549822
FLU	Liver1	Adult	1.32307	1.50807	1.69563	1.88485	1.42741	0.930991			0.189811	0.0597491	0.0190939	0.945842	0.0179099		22	22	20	22	23	22		1.23794	1.45977	1.20853	1.59687	1.46397	1.50807	1.50971	1.85545	1.49775	1.84	1.81691	1.97622	1.26463	1.34351	1.8171	0.924908	1.20575	0.901761
DMSO	RML1	Adult	0.829233	0.969949	1.0194	1.23683	0.570787	0.363083			0.290032	0.247417	0.00014685	0.00456444	4.13686e-07		22	24	24	23	23	17		0.783992	0.709529	0.927909	0.939063	1.01155	1.0972	1.35984	0.850359	0.966266	1.28745	1.14477	1.27698	0.510419	0.566111	0.595629	0.372485	0.377544	0.279346
DZN	RML1	Adult	1.18086	1.14899	0.7976	0.671136	0.566552	0.379191			0.937415	0.0462075	0.00013528	1.40993e-07	NA		23	21	24	23	24	9		0.881376	1.21166	1.33154	1.18071	1.25328	0.971841	1.18948	0.745762	0.794557	0.589791	0.836015	0.447107	0.58865	0.561143	0.502136	0.4575	0.395799	0.278372
FLU	RML1	Adult	1.21694	1.37394	1.49962	1.40281	1.21672	1.04506			0.937273	0.0627643	0.0592783	0.731567	0.49581		24	22	24	23	24	22		1.25491	1.268	1.09428	0.972366	1.69392	1.16631	1.7089	1.49962	1.41722	1.32695	1.46865	1.4935	1.1302	1.39552	1.21615	0.948259	1.08519	1.01041
DMSO	Liver2	Adult	1.00535	0.969702	1.00303	0.918088	0.50987	0.373184			0.797087	0.995495	0.992342	2.70698e-06	1.94399e-07		24	23	24	24	23	15		0.760833	1.0068	1.09483	1.04434	0.579433	0.946288	1.25171	0.995505	0.817085	1.07905	0.742486	1.30633	0.450128	0.443942	0.550149	0.360471	0.440115	0.373184
DZN	Liver2	Adult	0.67	0.9	0.89	1.2	0.81				0.245807	0.180863	0.00166465	0.143621	NA		24	24	24	24	24	0		0.885	0.814	0.521	0.726	1.03	1.03	0.827	1.27	0.758	1.28	1.13	1.14	0.791	0.771	0.942
FLU	Liver2	Adult	0.75	1.3	1.4	1.6	1.1	0.77			0.131044	0.00457322	8.55888e-06	0.108616	0.947171		22	22	24	24	24	23		0.778	0.703	0.855	1.67	1.28	0.776	1.21	1.72	1.33	1.64	1.49	1.56	1.03	1.08	1.15	0.745	0.809	0.765
DMSO	RML2	Adult	0.89	0.82	0.89	1	0.48	0.43			1	0.999596	0.594694	6.95692e-06	1.48043e-06		21	23	24	24	23	12		1.02	0.901	0.774	0.806	0.898	0.95	0.844	0.949	0.903	0.953	0.963	1.02	0.572	0.429	0.424	0.434	0.52	0.347
DZN	RML2	Adult	0.77	0.98	1.1	1.2	1.3	0.68			0.925137	0.342556	0.0255436	0.0137388	0.572328		23	24	24	24	24	17		0.84	0.721	0.885	0.932	0.921	0.976	0.898	1.06	0.933	1.24	1.37	0.85	1.36	1.06	1.08	0.829	0.344	0.682
FLU	RML2	Adult	0.85	1.3	1.3	1.4	1.1	0.77			0.00154186	0.0407568	0.00056873	NA	NA		22	23	21	20	15	4		0.857	0.854	0.843	1.47	1.23	1.46	1.21	1.29	1.17	1.37	1.45	1.33	1.25	1.03	1.04	1.03	0.916	0.516
DMSO	Liver1	Regenerating	0.504723	0.424432	0.437224	0.592557	0.380486	0.35402			0.328622	0.343334	0.999998	0.583204	0.106594		23	21	22	24	6	8		0.442144	0.602074	0.457487	0.361123	0.536796	0.424432	0.423419	0.496092	0.374114	0.546366	0.637507	0.474239	0.553139	0.414173	0.380486	0.34802	0.362786	0.348796
DZN	Liver1	Regenerating	0.428935	0.390333	0.420544	0.401515	0.361447	0.370307			0.552194	0.407649	0.222898	0.0155234	0.0331875		24	24	23	23	23	17		0.452818	0.432283	0.407077	0.390333	0.513105	0.366199	0.445414	0.382686	0.420544	0.329523	0.42718	0.30773	0.361624	0.370536	0.307083	0.400199	0.286469	0.322612
FLU	Liver1	Regenerating	0.630463	0.518837	0.767897	0.865664	0.802899	0.658981			1	0.584834	0.194625	0.0370128	0.999983		24	24	23	23	23	19		0.671244	0.789676	0.490349	0.595148	0.455854	0.542274	0.740082	0.831497	0.747719	0.851517	0.78192	0.937078	0.776488	1.03306	0.797489	0.611189	0.693915	0.658333
DMSO	RML1	Regenerating	0.402343	0.509983	0.523621	0.47065	0.330233	0.281496			0.665174	0.568129	0.318266	0.180114	0.00016566		24	24	22	23	3	2		0.406977	0.410039	0.352921	0.468769	0.567164	0.46533	0.333796	0.592499	0.526836	0.380133	0.660698	0.447965	0.428876	0.31004	NaN	0.270514	NaN	0.292478
DZN	RML1	Regenerating	0.427356	0.342309	0.368565	0.388795	0.374987	0.385385			0.106833	0.0775768	0.999995	0.267228	0.22478		23	23	20	24	23	23		0.394894	0.47935	0.531514	0.342205	0.353817	0.345407	0.350665	0.374235	0.331873	0.423204	0.3613	0.391302	0.406751	0.411935	0.317927	0.381737	0.445039	0.36227
FLU	RML1	Regenerating	0.494979	0.548115	0.69487	0.908865	1.06291	0.537441			0.854815	0.963218	0.0876454	0.0005183	1		22	23	23	22	20	23		0.755571	0.397237	0.552405	0.624477	0.512366	0.561352	0.674238	0.70634	0.663829	0.961709	0.649051	0.97501	1.26154	1.00339	1.28391	0.603812	0.495372	0.438202
DMSO	Liver2	Regenerating	0.345763	0.314599	0.400753	0.407303	0.335425	0.380997			0.930069	0.752713	0.376993	0.640179	0.965546		16	22	22	17	3	5		0.368201	0.287726	0.350126	0.306749	0.297438	0.394591	0.428926	0.372708	0.371937	0.397683	0.452799	0.397846	0.346955	NaN	0.292984	0.375696	0.532082	NaN
DZN	Liver2	Regenerating	0.42	0.35	0.41	0.36	0.33	0.32			0.137708	0.997115	0.513247	0.0870067	NA		24	22	24	22	23	3		0.402	0.452	0.455	0.296	0.33	0.441	0.408	0.685	0.299	0.427	0.35	0.304	0.292	0.35	0.324		0.309	0.322
FLU	Liver2	Regenerating	0.39	0.45	0.55	0.64	0.59	0.65			0.324628	0.0139555	2.84682e-05	0.0025384	0.00037234		23	24	24	24	24	24		0.389	0.39	0.362	0.548	0.371	0.455	0.843	0.505	0.491	0.735	0.739	0.612	0.683	0.65	0.543	0.635	0.592	0.691
DMSO	RML2	Regenerating	0.46	0.42	0.45	0.4	0.38				0.0683128	0.249872	0.994192	NA	NA		23	24	24	24	9	0		0.463	0.425	0.518	0.362	0.424	0.476	0.428	0.426	0.496	0.371	0.351	0.535	0.426	0.45	0.3
DZN	RML2	Regenerating	0.37	0.39	0.36	0.41	0.38	0.35			0.968365	0.630604	0.990175	0.998191	NA		24	24	23	24	23	9		0.353	0.396	0.377	0.426	0.375	0.367	0.285	0.508	0.435	0.341	0.472	0.406	0.33	0.4	0.44	0.327	0.376
FLU	RML2	Regenerating	0.41	0.52	0.75	0.64	0.66	0.6			0.00751838	9.3684e-07	1.62168e-05	0.00188587	NA		24	24	24	23	23	18		0.406	0.451	0.295	0.531	0.479	0.531	0.744	0.737	0.746	0.96	0.553	0.559	0.661	0.552	0.827	0.921	0.593	0.546
p<0.05
lethal at day 7

## Sheet: Resting(dark)_d7
			Resting(dark) - day 7																					Per run median values
Chemical	ScreenID	Worm Type	compiled - day 7 rest							p-value							# analyzable worms							concentration 0			concentration 1			concentration 2			concentration 3			concentration 4			concentration 5
			c0	c1	c2	c3	c4	c5		c0	c1	c2	c3	c4	c5		c0	c1	c2	c3	c4	c5		A	B	C	A	B	C	A	B	C	A	B	C	A	B	C	A	B	C
DMSO	Liver1	Adult	0.0217391	0.0230496	0.00352734	0.01	0.0248239	0.221034			0.944514	0.158611	0.158611	0.439361	0.00014983		21	23	21	23	24	23		0.0329528	0.0217391	0.0144253	0.0341237	0.0171103	0.0241705	0.0100282	0	0.0113686	0.00925532	0.0209776	0	0.0188728	0.067671	0.0326247	0.351667	0.18651	0.19322
DZN	Liver1	Adult	0.00689655	0.0204429	0.0507246	0.00866224	0.069188	0.341667			0.267858	0.0326433	0.58007	0.0042876	NA		24	23	23	24	24	8		0.00833333	0.00681818	0.00689655	0.0230326	0.0160548	0.113333	0.0283333	0.0613793	0.0574903	0.00672316	0.011583	0.0416667	0.0652761	0.0677507	0.0791667	0.469273	0.286667	0.331667
FLU	Liver1	Adult	0.0156771	0.00720962	0.00634254	0	0.00666667	0.0359846			0.466605	0.524797	0.0885617	0.524797	0.466605		22	22	22	23	23	22		0.0345992	0.00101215	0.0195142	0.00583333	0.00104822	0.0153962	0.00695633	0.00680272	0.00588235	0	0.001	0	0.0116667	0.015	0.00391389	0.0329861	0.0153472	0.139219
DMSO	RML1	Adult	0.0601835	0.0416667	0.0269208	0.0135593	0.0783333	0.713333			0.797207	0.473917	0.0089471	0.835396	0.00026524		22	23	24	23	23	20		0.0482625	0.0816667	0.0917082	0.06572	0.033101	0.0442421	0.0130776	0.116974	0.0354847	0.0114966	0.0198894	0.0176125	0.0780455	0.0917722	0.0500028	0.901667	0.523333	0.58
DZN	RML1	Adult	0.0333333	0.0266667	0.0599224	0.145096	0.124138	0.502119			0.623042	0.292122	0.00781096	0.0106681	NA		23	23	24	24	23	11		0.0397237	0.0163834	0.0426252	0.0417362	0.0141806	0.041934	0.0304513	0.0619842	0.126285	0.111102	0.123331	0.646667	0.135927	0.0991525	0.0237288	0.725779	0.461059	0.933333
FLU	RML1	Adult	0.0202381	0.025	0.000922509	0.00258621	0.0119658	0.04			0.936571	0.0645951	0.226588	0.564316	0.564316		24	23	24	24	23	23		0.0188013	0.0158333	0.0676416	0.0392014	0.0208333	0.0144564	0	0.000922509	0.00853766	0.00258621	0.0222882	0	0.0218162	0.0102347	0.0353357	0.0367641	0.00333333	0.0454237
DMSO	Liver2	Adult	0.0333333	0.126371	0.0458333	0.0565926	0.0938707	0.693333			0.294482	0.919437	0.919437	0.372224	1.89672e-05		24	23	24	24	23	15		0.0639124	0.0525	0.015	0.0196212	0.614167	0.0583333	0.037069	0.0658333	0.045776	0.0452768	0.08	0.0325	0.0833333	0.31	0.0783333	0.630833	0.3	0.395
DZN	Liver2	Adult	0.18	0.085	0.085	0.032	0.073	1			0.409395	0.340754	0.0612971	0.340754	NA		24	24	23	24	24	2		0.0557	0.0442	0.564	0.106	0.0295	0.085	0.0845	0.0117	0.225	0.0224	0.0244	0.0596	0.094	0.0582	0.104	1
FLU	Liver2	Adult	0.1	0.042	0.018	0.0026	0.022	0.07			0.348237	0.0272106	5.27126e-05	0.0240757	0.972612		24	24	24	24	24	23		0.111	0.419	0.0905	0.00593	0.07	0.12	0.02	0.0158	0.0787	0.00256	0.00417	0.00417	0.0458	0.0125	0.0108	0.0467	0.0583	0.141
DMSO	RML2	Adult	0.064	0.064	0.047	0.022	0.061	0.36			0.929778	0.929778	0.0342715	0.929778	0.00353078		22	23	24	23	24	15		0.0186	0.0533	0.127	0.0417	0.046	0.115	0.0496	0.0303	0.0656	0.0142	0.0461	0.00929	0.0542	0.0741	0.161	0.692	0.149	0.678
FLU	RML2	Adult	0.05	0.017	0.023	0.013	0.023	0.34			0.0264142	0.251231	0.0142667	NA	NA		24	23	23	21	15	4		0.0703	0.0663	0.0358	0.0167	0.0117	0.0214	0.0567	0.0209	0.025	0.0333	0.00532	0.02	0.005	0.0117	0.04	0.0183	0.34	0.725
DZN	RML2	Adult	0.12	0.059	0.048	0.032	0.013	0.22			0.745735	0.366359	0.148224	0.148224	0.484252		23	24	23	24	24	18		0.0881	0.198	0.0692	0.0592	0.338	0.0508	0.0483	0.0467	0.16	0.0275	0.00763	0.0692	0.0075	0.0572	0.0733	0.0867	0.688	0.1
DMSO	Liver1	Regenerating	0.506667	0.563333	0.430833	0.278065	1	1			0.694289	0.985957	0.150126	1.09671e-05	1.09671e-05		24	24	24	24	24	23		0.587487	0.344167	0.605833	0.586667	0.3225	0.631667	0.531667	0.231205	0.623015	0.194167	0.173175	0.3725	1	1	1	0.98594	1	1
DZN	Liver1	Regenerating	0.344167	0.438379	0.425833	0.509867	0.57587	0.76			0.307233	0.307233	0.049227	0.00971862	0.00222581		24	24	24	24	24	23		0.311667	0.314167	0.364167	0.341667	0.176303	0.62477	0.193333	0.57	0.660833	0.469867	0.4575	0.661667	0.5325	0.594741	0.673333	0.469324	0.785	0.76
FLU	Liver1	Regenerating	0.18235	0.2525	0.0750525	0.155115	0.0625	0.299167			0.800387	0.800387	0.866686	0.317826	0.562672		24	24	24	24	24	24		0.15024	0.0625	0.5275	0.148621	0.433333	0.240964	0.19	0.05	0.0733859	0.0926155	0.129755	0.218333	0.085	0.0541667	0.0541667	0.2375	0.251667	0.331667
DMSO	RML1	Regenerating	0.451649	0.341555	0.301116	0.282149	1	1			0.409098	0.587417	0.409098	4.35344e-06	7.13635e-06		24	24	24	24	22	18		0.325593	0.6625	0.463333	0.341003	0.468913	0.283052	0.813333	0.20575	0.284167	0.305551	0.137497	0.407762	1	1	1	1	1	1
DZN	RML1	Regenerating	0.275833	0.580833	0.616838	0.476667	0.604025	0.665833			0.160352	0.0434534	0.550544	0.0434534	0.0434534		24	24	24	24	24	24		0.336667	0.2275	0.414266	0.541667	0.630833	0.587931	0.687302	0.421062	0.829167	0.47	0.4876	0.452837	0.6925	0.540833	0.756667	0.521068	0.606284	0.786667
FLU	RML1	Regenerating	0.221667	0.165833	0.0808333	0.0433333	0.0358486	0.138333			0.977902	0.755815	0.173414	0.0985216	0.977902		24	24	24	24	24	24		0.0990986	0.300831	0.379167	0.113333	0.114167	0.211667	0.09	0.0608333	0.148305	0.0501641	0.206667	0.0216667	0.0820198	0.0400153	0.0291667	0.0933333	0.1425	0.4175
DMSO	Liver2	Regenerating	0.841667	0.775833	0.519167	0.6525	1	1			0.225712	0.0144201	0.219492	0.00801453	0.0144201		16	22	22	17	3	5		0.531667	0.706667	0.841667	0.743333	0.880833	0.700833	0.47	0.5325	0.578333	0.3125	0.6075	0.66	0.958333	NaN	0.773699	0.953333	0.75	NaN
DZN	Liver2	Regenerating	0.64	0.7	0.63	0.81	0.75	1			0.744	0.801765	0.36938	0.36938	NA		24	24	24	24	23	7		0.744	0.54	0.744	0.67	0.576	0.83	0.756	0.195	0.754	0.593	0.716	0.856	0.848	0.71	0.665	1	0.882	0.736
FLU	Liver2	Regenerating	0.52	0.48	0.43	0.14	0.27	0.18			0.460085	0.208203	0.00577525	0.0103322	0.00335563		24	24	24	24	24	23		0.594	0.41	0.483	0.203	0.584	0.488	0.131	0.48	0.569	0.43	0.125	0.239	0.301	0.213	0.277	0.137	0.204	0.254
DMSO	RML2	Regenerating	0.46	0.45	0.27	0.5	0.98	1			0.993799	0.436167	0.993799	NA	NA		24	24	24	24	18	12		0.503	0.426	0.541	0.447	0.414	0.44	0.581	0.245	0.265	0.323	0.538	0.378	1	0.913	0.948	1	1	1
DZN	RML2	Regenerating	0.54	0.53	0.71	0.49	0.62	0.95			0.955327	0.955327	0.955327	0.955327	NA		24	24	24	24	24	16		0.658	0.551	0.385	0.447	0.528	0.618	0.875	0.264	0.386	0.673	0.311	0.738	0.712	0.619	0.533	0.929	0.933	1
FLU	RML2	Regenerating	0.57	0.2	0.11	0.12	0.23	0.27			0.0330949	0.00123516	0.00155298	0.0168326	NA		24	24	24	23	23	18		0.423	0.667	0.715	0.158	0.261	0.196	0.131	0.08	0.148	0.0383	0.123	0.232	0.19	0.231	0.11	0.0592	0.353	0.372
p<0.05
lethal at day 7

## Sheet: LB d7
			LB- day 7																					Per run median values
Chemical	ScreenID	Worm Type	compiled							p-value							# analyzable worms							concentration 0			concentration 1			concentration 2			concentration 3			concentration 4			concentration 5
			c0	c1	c2	c3	c4	c5		c0	c1	c2	c3	c4	c5		c0	c1	c2	c3	c4	c5		A	B	C	A	B	C	A	B	C	A	B	C	A	B	C	A	B	C
DMSO	Liver1	Adult	6.5	8	5	6	10	21			0.742519	0.0453651	0.194884	0.194884	6.48085e-05		21	23	21	24	24	23		8.5	5.5	6.5	12	5	4	5	1	6	9	8.5	2	7	10	14.5	24.5	21	20
DZN	Liver1	Adult	3.5	7	10	5	12	30			0.00380952	0.00019151	0.0109468	0.00019151	NA		24	23	23	24	24	8		5	3.5	2.5	6	10	8	5	15.5	16.5	4	6	7.5	9	9	13	32	22	25
FLU	Liver1	Adult	5	4	2	2.5	6	7			0.843954	0.807214	0.843954	0.843954	0.781787		22	22	22	22	23	22		8	4	5	4	3	5.5	3	1	4	3	1.5	3	6.5	6.5	4	15	6.5	8
DMSO	RML1	Adult	11.5	10	8	5	14	23			0.257765	0.042522	9.16192e-05	0.469599	0.0527401		22	24	24	23	23	20		8	11	14.5	10.5	4.5	12.5	4	11	7	3.5	7	6	14	14	16.5	17	23	26.5
DZN	RML1	Adult	8	6	10	13.5	16	15			0.329081	0.0665066	0.00110514	0.0024435	NA		23	23	24	24	24	11		9	8	7	6	6.5	7.5	6	10	15	18.5	17.5	10.5	17	16.5	13	14	20.5	11
FLU	RML1	Adult	6	6.5	5	3	6	10.5			0.922292	0.912865	0.424921	0.999286	0.424921		24	22	24	23	24	22		7	4	11	8.5	5	7.5	0.5	5.5	5.5	3	6	1.5	7.5	2	6.5	11.5	10	10
DMSO	Liver2	Adult	11	12.5	11	10	15	19			0.586849	0.98297	0.963195	0.0285188	0.0285188		24	24	24	24	23	20		14	8	7	11.5	15	12.5	7.5	11	11.5	11.5	14.5	6	15	19	13	24.5	19	14
DZN	Liver2	Adult	11	12	9	8	11				0.934093	0.934093	0.949494	0.934093	NA		24	24	24	24	24	0		11	13.5	10.5	12	14	11	6	8.5	11	5	11	9	8	12.5	8
FLU	Liver2	Adult	8.5	8	5	5	11	12			0.845946	0.373198	0.0499356	0.628915	0.194478		24	23	24	24	24	23		10	11	5.5	4.5	9	14	5	5	7	5.5	8	3	10.5	9.5	10.5	13	16.5	10.5
DMSO	RML2	Adult	9	11	8	8	11	15			0.714666	0.714666	0.568065	0.401573	0.0513197		22	23	24	24	24	12		7.5	10	10	11	7	11	9	7	9.5	8	10.5	6.5	9	17	10.5	17	11	29
DZN	RML2	Adult	13	10	13	7	9	14			0.64827	0.35196	0.221387	0.221387	0.735404		23	24	24	24	24	18		16	15.5	10	17.5	4	11.5	25	10.5	12	7	2.5	6.5	6.5	11	9	13	11.5	16
FLU	RML2	Adult	12	6	8	7	8	12			0.349887	0.383223	0.349887	NA	NA		24	23	23	21	15	4		14.5	14	11	5.5	8	7	8	8	9.5	9	2	14	8	7	8.5	10	15	13
DMSO	Liver1	Regenerating	15	17	19.5	19	4.5	12			0.788022	0.788022	0.804027	0.0019197	0.804027		24	22	24	24	22	21		23	11.5	13.5	27	18	16	21	16.5	20	17.5	19	19	4.5	8	1	17.5	2	18.5
DZN	Liver1	Regenerating	18.5	18.5	22	21	26	11			0.593794	0.593794	0.769664	0.10755	0.0335458		24	24	24	24	24	23		19	20.5	17	19.5	17	18	24	19.5	20	20	28	17	27.5	25	20	24	9	6
FLU	Liver1	Regenerating	16	22.5	14.5	13	15	15			0.266052	0.776679	0.776679	0.776679	0.776679		24	24	23	23	24	22		16	8	17.5	17.5	25	24	8.5	15	15	9	16	21	15	14	18	17.5	15.5	11.5
DMSO	RML1	Regenerating	11	13.5	13	11.5	0.5	2			0.86186	0.86186	0.86186	6.73689e-07	0.00022292		24	24	23	24	14	15		12.5	11	17	16.5	7.5	15	8	10.5	16	11.5	9	15	0.5	2	0	2	4	2
DZN	RML1	Regenerating	15	18	18	14	18	17			0.958568	0.958568	0.958568	0.958568	0.958568		23	24	24	24	24	24		22.5	13	12	21	14	24.5	23.5	18	15	13	18	14	13	20	19.5	16	21.5	14
FLU	RML1	Regenerating	16	14.5	12	8	5	12			0.736569	0.248417	0.00574917	4.23287e-06	0.248417		23	24	23	22	21	24		20	17	10	11.5	18	14.5	10.5	10	15	8.5	12	6	4	8	5	6.5	14	14
DMSO	Liver2	Regenerating	11.5	14	12.5	16	1	1			0.953153	0.953153	0.953153	0.953153	0.375093		22	23	24	21	14	18		19.5	1	11.5	16	6	13.5	16.5	12	10.5	17.5	13	11	1	0.5	2	1	4.5	1
DZN	Liver2	Regenerating	18	17	18	16	17	9.5			0.882937	0.882937	0.882937	0.882937	NA		24	24	24	24	24	6		18.5	15.5	14	19.5	15	17	21	17	15.5	18	14	22	13	21.5	17	7	74.5	6.5
FLU	Liver2	Regenerating	19	20	17	14	16	14			0.943942	0.580474	0.192797	0.414119	0.011516		24	24	24	24	24	24		17	23	18	19	20	21	14	23	16	12	19.5	19	16.5	20	16	13	16	14.5
DMSO	RML2	Regenerating	20	18	20	18	5.5	3.5			0.735232	0.924133	0.408701	NA	NA		24	24	24	24	18	10		25.5	16	18.5	23	15.5	17.5	20	21.5	19	20	21.5	12.5	3	5	7	1.5	6	3
DZN	RML2	Regenerating	21	19	14	22	21	7			0.687761	0.103892	0.989099	0.989099	NA		24	24	24	24	24	16		26	18	15	19	16.5	19.5	14.5	13	16	25	22	15	21.5	22	15.5	6	9	0.5
FLU	RML2	Regenerating	18	17	13	16	18	17			0.0917658	0.0041217	0.0121117	0.102946	NA		24	24	24	24	23	18		29	17.5	15.5	21	16.5	16.5	12	12.5	14	11	17.5	17.5	11	24.5	17	15	20.5	15
p<0.05
lethal at day 7

## Sheet: Anxiety d7
			Anxiety - day 7																					Per run median values
Chemical	ScreenID	Worm Type	compiled - anxiety d7							p-value							# analyzable worms							concentration 0			concentration 1			concentration 2			concentration 3			concentration 4			concentration 5
			c0	c1	c2	c3	c4	c5		c0	c1	c2	c3	c4	c5		c0	c1	c2	c3	c4	c5		A	B	C	A	B	C	A	B	C	A	B	C	A	B	C	A	B	C
DMSO	Liver1	Adult	0.675725	0.79994	0.738977	0.739016	0.776994	0.511667			0.886756	0.886756	0.886756	0.886756	0.0838915		21	22	21	24	24	23		0.562466	0.675725	0.744024	0.705963	0.826248	0.822938	0.699167	0.738977	0.852814	0.637765	0.684343	0.896747	0.891408	0.710071	0.788295	0.352288	0.655833	0.466102
DZN	Liver1	Adult	0.81	0.850352	0.878333	0.924623	0.868333	0.840833			0.989042	0.989042	0.989042	0.989042	NA		24	23	23	24	24	8		0.738717	0.873172	0.862356	0.752399	0.93524	0.913429	0.805	0.974167	0.812543	0.879929	0.924623	0.971667	0.863828	0.881459	0.871025	0.840833	0.550833	0.8925
FLU	Liver1	Adult	0.617298	0.620452	0.681893	0.622705	0.647458	0.699176			0.902846	0.959601	0.902846	0.902846	0.959601		22	22	22	22	23	22		0.566949	0.619657	0.614753	0.709226	0.585839	0.578913	0.697059	0.605455	0.684669	0.621667	0.613056	0.623852	0.619167	0.589431	0.722114	0.68	0.656126	0.762309
DMSO	RML1	Adult	0.621791	0.704956	0.77822	0.83156	0.833333	0.794167			0.995746	0.995746	0.995746	0.995746	0.995746		22	24	24	23	23	20		0.578947	0.66	0.760152	0.582151	0.877065	0.653143	0.840046	0.648324	0.84311	0.829417	0.785012	0.851272	0.831676	0.821667	0.901056	0.713333	0.9125	0.514167
DZN	RML1	Adult	0.782143	0.903336	0.84277	0.863793	0.854744	0.788333			0.992887	0.992887	0.992887	0.992887	NA		23	23	24	24	24	11		0.625926	0.814429	0.833236	0.886667	0.968247	0.768362	0.91863	0.806522	0.817567	0.736783	0.860097	1	0.830836	0.843379	0.9175	0.773345	0.869244	0.793333
FLU	RML1	Adult	0.613953	0.669604	0.688811	0.655582	0.636527	0.696667			0.920242	0.920242	0.920242	0.920242	0.920242		24	22	24	23	24	22		0.812563	0.607315	0.541012	0.758497	0.648968	0.616109	0.834117	0.590323	0.703237	0.725	0.556141	0.662938	0.786667	0.595907	0.620155	0.833862	0.696667	0.59
DMSO	Liver2	Adult	0.78	0.916528	0.881034	0.816667	0.759563	0.888333			0.975905	0.975905	0.975905	0.975905	0.975905		24	24	24	24	23	20		0.660247	0.9	0.78	0.801777	0.975833	0.843034	0.902759	0.820833	0.749123	0.871667	0.668928	0.871667	0.898333	0.662005	0.879511	0.699167	0.906667	1
DZN	Liver2	Adult	0.87	0.92	1	0.98	0.89				0.999486	0.999486	0.999486	0.999486	NA		24	24	24	24	24	0		0.706	0.866	1	0.933	0.939	0.872	0.996	0.99	1	1	1	0.933	0.875	0.978	0.89
FLU	Liver2	Adult	0.86	0.99	0.92	0.92	0.85	0.84			0.973735	0.973735	0.973735	0.973735	0.973735		24	23	24	24	24	23		0.773	0.86	0.97	1	0.976	0.874	0.932	0.873	0.948	0.896	0.963	0.914	0.786	0.902	0.928	0.812	0.831	0.92
DMSO	RML2	Adult	0.74	0.79	0.69	0.8	0.93	0.89			0.996746	0.996746	0.996746	0.996746	0.996746		22	23	24	24	24	12		0.772	0.692	0.705	0.825	0.765	0.797	0.828	0.629	0.636	0.814	0.802	0.763	0.895	0.96	0.857	0.946	0.883	0.908
DZN	RML2	Adult	0.72	0.94	0.92	0.98	0.95	0.95			0.999925	0.999925	0.999925	0.999925	0.999925		23	24	24	24	24	18		0.722	0.757	0.783	0.879	1	0.833	0.927	0.827	0.938	0.915	0.991	1	0.99	0.946	0.91	0.785	0.969	0.977
FLU	RML2	Adult	0.79	0.81	0.84	0.85	0.91	0.85			0.902334	0.902334	0.902334	NA	NA		24	23	23	21	15	4		0.769	0.765	0.812	0.884	0.783	0.801	0.853	0.853	0.823	0.973	0.782	0.852	0.935	0.916	0.862	0.91	0.897	0.595
DMSO	Liver1	Regenerating	0.796667	0.660833	0.779167	0.851667	1	0.548333			0.267916	0.578982	0.812719	0.812719	0.281693		24	22	22	24	14	19		0.680833	0.818333	0.884167	0.921667	0.556667	0.636667	0.810833	0.62	0.8675	0.875	0.861486	0.850833	0.8575	1	0.59	0.246667	1	0.435
DZN	Liver1	Regenerating	0.725	0.683125	0.82	0.836667	0.694167	0.751662			0.894005	0.894005	0.894005	0.894005	0.894005		24	24	24	24	24	22		0.739161	0.894167	0.521667	0.62	0.751437	0.698333	0.778314	0.87	0.852171	0.874605	0.86937	0.7075	0.556667	0.63267	0.814167	0.7175	0.729162	0.976667
FLU	Liver1	Regenerating	0.816667	0.766483	0.833333	0.859167	0.920152	0.876667			0.968449	0.968449	0.968449	0.968449	0.968449		24	24	23	23	24	21		0.784167	0.819167	0.850833	0.7275	0.785833	0.815254	0.881589	0.833333	0.813333	0.829023	0.91	0.875	0.946695	0.904908	0.919167	0.815	0.894167	0.905833
DMSO	RML1	Regenerating	0.791364	0.721667	0.764167	0.850645	0.00666667	0.438508			0.501112	0.654685	0.941173	0.501112	0.592378		24	24	22	23	7	10		0.830529	0.766053	0.780781	0.721667	0.642401	0.684688	0.8625	0.706392	0.754167	0.9475	0.813832	0.777281	0.5	0.00666667	0.5	0.505833	0	1
DZN	RML1	Regenerating	0.780985	0.763476	0.735	0.72847	0.838333	0.813431			0.891494	0.891494	0.891494	0.891494	0.891494		23	23	24	24	24	24		0.731259	0.820833	0.698333	0.898333	0.841667	0.7625	0.940169	0.589944	0.79481	0.891591	0.639167	0.769084	0.85	0.696667	0.749167	0.677044	0.83714	0.905
FLU	RML1	Regenerating	0.838333	0.818333	0.778333	0.841667	0.955452	0.824167			0.783226	0.783226	0.783226	0.985594	0.783226		22	23	23	22	20	24		0.909167	0.818194	0.750833	0.885	0.8575	0.59	0.7675	0.7825	0.778333	0.802966	0.918333	0.809167	0.968164	0.830619	1	0.783333	0.855833	0.911667
DMSO	Liver2	Regenerating	0.818333	0.436667	0.785676	0.8875	0.573272	0.476667			0.0810247	0.319728	0.726615	0.27604	0.0810247		20	23	24	20	8	13		0.469167	0.693333	1	0.545	0.193333	0.9025	0.636667	0.733832	0.963333	0.86	1	0.765	0.216667	0	0.964939	0.476667	0.455	0.626316
DZN	Liver2	Regenerating	0.93	0.85	0.91	0.89	0.96	0.057			0.504261	0.504261	0.504261	0.504261	NA		24	24	24	24	24	6		0.969	0.892	0.763	0.774	0.693	0.973	1	0.878	0.847	0.867	0.945	0.63	1	0.884	0.803	0.000996	0.313	0.556
FLU	Liver2	Regenerating	0.81	0.9	0.9	0.86	0.97	0.88			0.992997	0.992997	0.992997	0.992997	0.992997		24	24	24	24	24	24		0.717	0.994	0.752	0.933	0.968	0.753	0.908	0.838	0.933	0.958	0.86	0.841	0.948	0.973	0.961	0.977	0.812	0.898
DMSO	RML2	Regenerating	0.87	0.8	0.84	0.9	0.98	1			0.495622	0.560114	0.560114	NA	NA		24	24	24	24	16	7		0.971	0.746	0.798	0.856	0.529	0.91	0.94	0.522	0.869	0.828	0.672	0.983	0.487	1	1	1	1	0.5
DZN	RML2	Regenerating	0.92	0.94	0.93	0.9	0.89	0.91			0.474178	0.499146	0.474178	0.474178	NA		24	24	24	24	24	16		1	0.916	0.842	1	0.729	0.905	0.978	0.923	0.921	1	0.821	1	0.984	0.786	0.838	1	0.51	0.867
FLU	RML2	Regenerating	1	0.89	0.96	0.92	0.94	1			0.501325	0.526862	0.526862	0.526862	NA		24	24	24	24	23	18		1	1	0.884	0.834	0.865	0.915	0.925	0.888	1	1	0.848	0.915	0.918	0.925	0.972	1	0.979	0.975
p<0.05
lethal at day 7

## Sheet: Speed(blue)_d7
			Speed(blue) - day 7																					Per run median values
Chemical	ScreenID	Worm Type	compiled							p-value							# analyzable worms							concentration 0			concentration 1			concentration 2			concentration 3			concentration 4			concentration 5
			c0	c1	c2	c3	c4	c5		c0	c1	c2	c3	c4	c5		c0	c1	c2	c3	c4	c5		A	B	C	A	B	C	A	B	C	A	B	C	A	B	C	A	B	C
DMSO	Liver1	Adult	1.35402	1.27005	1.57381	1.51478	0.863073	0.640678			0.999772	0.522407	0.551987	7.83786e-05	2.18863e-07		21	22	21	24	24	20		1.05328	1.41321	1.74561	1.17659	1.31627	1.41393	1.39808	1.68521	1.70544	1.27213	1.51478	1.91401	0.907403	0.741272	0.848439	0.635749	0.667975	0.64401
DZN	Liver1	Adult	1.71413	1.36055	1.32341	1.4789	1.26901	0.683273			0.000189	2.4787e-05	0.00672588	3.94386e-06	NA		24	23	23	24	23	8		1.60641	1.77162	1.79387	1.37522	1.3512	1.22813	1.43025	1.47297	1.06327	1.47034	1.5052	1.31495	1.2688	1.41054	1.19383	0.561113	0.851971	0.793966
FLU	Liver1	Adult	1.63295	1.86233	1.84731	1.85097	1.78587	0.990846			0.892785	0.683593	0.893649	0.943388	2.52443e-05		22	22	20	22	23	22		1.58674	1.63734	1.72992	1.6466	1.87818	1.82005	1.87186	2.01174	1.52134	1.81687	1.801	1.85097	1.85188	1.81773	1.78587	1.11464	1.20642	0.927368
DMSO	RML1	Adult	1.17431	1.39488	1.29659	1.5909	0.70133	0.409983			0.1566	0.802722	1.70036e-05	2.34899e-06	5.58567e-11		22	24	24	23	23	18		1.20708	1.00102	1.2142	1.32364	1.47881	1.49165	1.61334	1.1932	1.15336	1.61255	1.48583	1.59112	0.623181	0.74637	0.699387	0.421728	0.45698	0.393913
DZN	RML1	Adult	1.62593	1.36766	1.19408	0.912827	0.872807	0.581523			0.194724	0.0180574	4.09335e-06	7.45581e-07	NA		23	22	24	24	24	10		1.13288	1.65718	1.68335	1.34845	1.38687	1.34136	1.39348	1.19408	1.08093	0.958222	0.841718	0.961116	0.872807	0.921553	0.817139	0.544281	0.645491	0.333841
FLU	RML1	Adult	1.54288	1.60038	1.73247	1.51047	1.73923	1.24028			0.900427	0.186631	0.790425	0.593284	0.0968596		24	22	24	23	24	22		1.53179	1.62098	1.23696	1.38551	1.93271	1.55417	1.82741	1.58912	1.65626	1.49377	1.47481	1.76064	1.43827	1.73923	1.79295	1.09018	1.3476	1.29672
DMSO	Liver1	Regenerating	0.583745	0.667356	0.585261	0.757492	0.324394	0.390052			0.944065	0.885459	0.999874	0.00642703	0.020613		23	21	20	23	7	10		0.566229	0.960194	0.497038	0.362133	0.917452	0.667356	0.560418	0.863354	0.506223	0.731822	0.763388	0.79045	0.302235	0.385924	0.344619	0.571035	0.442489	0.287154
DZN	Liver1	Regenerating	0.564004	0.580064	0.494454	0.504316	0.359878	0.40817			0.99528	0.30618	0.196184	0.00156454	0.00359685		24	23	21	24	23	16		0.483918	0.626611	0.438649	0.63491	0.678548	0.528206	0.515847	0.614115	0.3449	0.553202	0.517868	0.307234	0.333745	0.456431	0.338128	0.416134	0.393402	0.312141
FLU	Liver1	Regenerating	0.653378	0.683038	1.01223	1.03245	0.830332	0.819263			0.812689	0.481175	0.328752	0.952226	1		24	24	23	22	24	19		0.680913	1.11728	0.53948	0.668164	0.685055	0.730631	1.04522	0.844369	1.05879	1.33413	0.992727	0.743946	0.821788	0.865296	0.936306	0.819263	0.890058	0.808418
DMSO	RML1	Regenerating	0.778197	0.806184	0.972372	0.648568	0.250473	0.266475			0.877756	0.412157	1	4.64411e-10	1.0062e-10		23	24	21	23	3	5		0.781691	0.869435	0.693936	0.71031	1.12521	0.618674	0.334485	1.16801	0.822537	0.529286	0.849078	0.595573	NaN	0.280053	0.249787	0.240484	0.281963	0.310515
DZN	RML1	Regenerating	0.684842	0.57113	0.465757	0.544224	0.457483	0.477804			0.505265	0.175822	0.229547	0.0150372	0.00606418		22	23	22	23	23	21		0.581741	0.733239	0.71757	0.637474	0.569168	0.53805	0.594536	0.429108	0.433997	0.572552	0.545343	0.369553	0.50107	0.464708	0.412539	0.516737	0.518541	0.355097
FLU	RML1	Regenerating	0.787224	0.732	0.891274	1.20932	1.22009	0.759964			0.9981	0.673693	0.00185916	0.00020935	0.999999		22	23	22	22	20	23		0.787224	0.778715	0.738418	0.851792	0.737328	0.646743	0.891274	0.902674	1.00607	1.30702	0.916454	1.28162	1.45746	1.09734	1.25909	0.862145	0.757294	0.72344
DMSO	RML2	Regenerating	0.74	0.64	0.69	0.52	0.26	0.34			0.0632901	0.765684	0.47655	NA	NA		24	24	24	24	7	2		0.612	0.731	0.832	0.47	0.548	0.795	0.55	0.65	0.877	0.496	0.432	0.714	0.264	0.251	0.335	NaN	0.343	NaN
DMSO	RML2	Adult	1	0.91	1.1	1.1	0.52	0.44			0.91314	0.993901	0.784402	8.82178e-09	5.28075e-11		21	23	24	24	23	12		0.902	1.19	1.01	0.958	0.992	0.891	0.982	1.19	1.15	1.02	1.14	1.19	0.637	0.468	0.506	0.393	0.536	0.401
FLU	RML2	Adult	0.98	1.7	1.5	1.3	1.2	0.94			0.00694615	0.553202	0.276619	NA	NA		23	22	23	21	15	4		1.04	0.798	0.983	1.67	1.26	1.86	1.41	1.23	1.65	0.953	1.77	1.15	1.31	1.23	1.09	1.28	1.17	0.449
FLU	RML2	Regenerating	0.52	0.68	1.1	0.84	0.85	0.64			0.152064	4.56108e-06	0.00081645	0.00397595	NA		24	24	24	24	23	18		0.457	0.705	0.322	0.63	0.778	0.615	1.14	1.07	1.14	1.28	0.868	0.581	0.907	0.845	0.826	1.12	0.608	0.43
DZN	RML2	Regenerating	0.5	0.67	0.5	0.6	0.57	0.35			0.392765	0.962011	0.999294	0.996984	NA		24	24	24	24	24	7		0.492	0.744	0.434	0.699	0.759	0.571	0.352	0.652	0.828	0.443	0.701	0.533	0.431	0.618	0.571	0.351	0.344
DZN	RML2	Adult	1.1	1.1	1.1	1.4	1.2	0.86			0.934513	0.468311	0.985231	0.989171	0.051638		23	22	24	24	24	14		1.09	1.03	1.3	0.742	1.4	1.01	0.72	1.29	1.12	1.31	1.55	1.26	1.42	1.03	1.08	0.68	1.09	0.868
FLU	Liver2	Regenerating	0.6	0.68	0.75	0.93	0.76	0.6			0.679196	0.0367906	0.00037564	0.0794485	0.999854		23	24	24	24	24	24		0.601	0.559	0.62	0.777	0.455	0.788	1.15	0.681	0.608	1.07	0.806	0.769	1.01	0.782	0.633	0.615	0.582	0.654
FLU	Liver2	Adult	0.76	1.5	1.6	1.6	1.2	0.79			0.113043	0.00022035	7.51393e-06	0.103674	0.913159		24	23	24	24	24	23		0.876	0.487	0.906	1.65	1.61	0.805	1.51	1.71	1.57	1.62	1.57	1.6	1.01	1.36	1.37	0.727	0.866	0.776
DZN	Liver2	Regenerating	0.52	0.44	0.62	0.54	0.4	0.37			0.999964	0.996573	0.999954	0.143358	NA		24	23	24	24	22	4		0.406	0.568	0.542	0.387	0.405	0.623	0.615	0.745	0.442	0.58	0.596	0.467	0.338	0.417	0.472	0.355	0.409	0.353
DZN	Liver2	Adult	0.52	1.1	1	1.2	1.1				0.791332	0.997656	0.550164	0.925599	NA		24	24	24	24	24	0		1.13	0.967	0.765	0.961	1.09	1.25	0.792	1.2	0.962	1.17	1.26	1.17	1.03	1	1.2	NaN	NaN	NaN
DMSO	Liver2	Adult	0.52	0.970045	1.21468	1.17747	0.615789	0.460918			0.599407	0.99998	0.997267	0.00012705	3.54556e-06		24	24	24	24	23	14		1.13042	0.81024	1.48923	1.07598	0.751816	1.24186	1.32358	1.06077	1.15535	1.17747	1.00543	1.2343	0.591227	0.681916	0.595095	0.415715	0.56496	0.475272
DMSO	Liver2	Regenerating	0.52	0.38629	0.59525	0.420916	0.324969	0.355829			0.907779	0.0478891	0.457214	0.540005	0.999999		14	16	18	18	4	4		0.545865	0.256065	0.337983	0.37899	0.274409	0.462773	0.706336	0.37356	0.557624	0.443929	0.493481	0.371434	NaN	0.311846	0.346793	0.263814	0.37066	0.462883
p<0.05
lethal at day 7

## Sheet: Resting(blue)_d7
			Resting(blue) - day 7																					Per run median values
Chemical	ScreenID	Worm Type	compiled							p-value							# analyzable worms							concentration 0			concentration 1			concentration 2			concentration 3			concentration 4			concentration 5
			c0	c1	c2	c3	c4	c5		c0	c1	c2	c3	c4	c5		c0	c1	c2	c3	c4	c5		A	B	C	A	B	C	A	B	C	A	B	C	A	B	C	A	B	C
DMSO	Liver1	Adult	0.00616016	0.0123077	0.00229885	0.00264566	0.0373342	0.0898305			0.507052	0.507052	0.546061	0.00868079	7.5854e-06		21	23	21	24	24	23		0.0046878	0.00724638	0.00460461	0.00885733	0.00695652	0.0173688	0.00320308	0	0.00232039	0.00364964	0.00483597	0.00175791	0.0170514	0.0381261	0.0622	0.0868644	0.104688	0.0898305
DZN	Liver1	Adult	0	0.0283333	0.0328152	0.00861664	0.00700758	0.112299			0.00401043	0.00401043	0.0816715	0.116725	NA		24	23	23	24	24	8		0	0.00928117	0	0.0283333	0.0350905	0.0200107	0	0.0681605	0.0886931	0.0025	0.00612081	0.0428672	0.00583333	0.00284091	0.0145653	0.195833	0.0592654	0.0892093
FLU	Liver1	Adult	0.017301	0.00338983	0.0045663	0	0.010772	0.0333333			0.53561	0.53561	0.53561	0.550061	0.574751		21	23	22	23	23	23		0.0256385	0.0129758	0.023913	0.00416667	0	0.0048864	0.00338983	0	0.015	0	0.00328947	0.00169492	0.011473	0.0097575	0	0.0205224	0.0358333	0.111667
DMSO	RML1	Adult	0.0285132	0.004903	0.0242436	0.00517241	0.0198607	0.272175			0.213123	0.987275	0.15469	0.987275	0.00016923		21	24	24	23	22	20		0	0.0915371	0.108772	0.00824784	0.00422535	0.00379321	0.00150602	0.0712213	0.0189437	0.00258621	0.0040568	0.0114943	0.0158333	0.0230548	0.0233333	0.483333	0.193842	0.305833
DZN	RML1	Adult	0.0104895	0.0151229	0.0207947	0.137038	0.0505924	0.161017			0.40762	0.40762	0.00144585	0.0305725	NA		23	23	24	24	24	11		0.0188324	0	0.0122746	0.006	0.025535	0.0137234	0.019662	0.0148058	0.0486635	0.0969109	0.245086	0.132374	0.0410965	0.0540307	0.0767909	0.415996	0.09	0.543333
FLU	RML1	Adult	0.0126957	0.00511073	0.00286713	0	0.00166667	0.0210201			0.483473	0.302966	0.234351	0.234351	0.483473		24	23	24	24	24	22		0.011319	0.00687917	0.0558714	0.0281286	0.0121317	0.000877193	0	0.00378654	0.00815285	0.0033389	0.00169492	0	0.00667362	0	0.00274725	0.0210201	0.0241187	0.0196078
DMSO	Liver2	Adult	0.0243113	0.0669737	0.0375	0.0158333	0.0383333	0.245			0.174329	0.62189	0.653807	0.62189	3.70891e-05		24	24	24	24	23	20		0.0222478	0.0758333	0.000833333	0.0366283	0.157666	0.0669737	0.0191667	0.05	0.0387147	0.031935	0.0110057	0.0158333	0.065	0.0310028	0.0291667	0.255833	0.193333	0.32
DZN	Liver2	Adult	0.084	0.08	0.084	0.029	0.045	1			0.923817	0.913602	0.913602	0.913602	NA		24	24	24	24	24	2		0.0327	0.12	0.12	0.131	0.0999	0.0184	0.191	0.05	0.111	0.0469	0.0189	0.029	0.0367	0.0609	0.0493	1
FLU	Liver2	Adult	0.13	0.029	0.011	0.0052	0.044	0.094			0.0706867	0.0103521	0.0008416	0.0706867	0.565928		24	24	24	24	24	22		0.0965	0.376	0.124	0	0.005	0.216	0.0118	0.000847	0.0242	0.000847	0.0134	0.00345	0.0717	0.0236	0.0108	0.202	0.0428	0.0383
DMSO	RML2	Adult	0.018	0.037	0.019	0.012	0.063	0.24			0.780015	0.959459	0.277855	0.271072	0.00172333		22	23	24	23	24	15		0.0255	0.0168	0.0167	0.0122	0.0411	0.056	0.0595	0.0104	0.0191	0.0155	0.00223	0.0144	0.0187	0.0988	0.0627	0.236	0.075	0.678
DZN	RML2	Adult	0.05	0.07	0.09	0.057	0.051	0.25			0.625853	0.347035	0.625853	0.625853	0.0402233		22	24	24	24	24	18		0.065	0.05	0.0283	0.17	0.015	0.0483	0.499	0.0125	0.266	0.0675	0.0233	0.143	0.0112	0.242	0.072	0.372	0.792	0.07
FLU	RML2	Adult	0.052	0.0083	0.022	0.052	0.0033	0.11			0.0650723	0.241888	0.241888	NA	NA		24	23	23	21	15	4		0.0294	0.091	0.0708	0.00917	0.0276	0.00333	0.00167	0.0317	0.0233	0.0617	0	0.0917	0	0.00333	0.06	0.01	0.111	0.502
DMSO	Liver1	Regenerating	0.173164	0.146667	0.199643	0.0776054	1	1			0.629613	0.629613	0.629613	1.06818e-06	2.89866e-06		24	24	24	24	24	23		0.37431	0.0325	0.173164	0.7175	0.0433333	0.11229	0.197725	0.045	0.308519	0.123658	0.0748526	0.0616667	1	1	1	1	1	0.9675
DZN	Liver1	Regenerating	0.148333	0.271515	0.243138	0.382155	0.609435	0.861667			0.199012	0.199012	0.106175	0.00074264	6.72927e-07		24	24	24	24	24	23		0.214167	0.108564	0.36688	0.169167	0.221695	0.555606	0.2125	0.119078	0.799405	0.245367	0.366223	0.7075	0.661935	0.300898	0.728289	0.517316	0.878333	1
FLU	Liver1	Regenerating	0.0839286	0.115	0.0518784	0.0698732	0.0975	0.100833			0.750003	0.768845	0.954527	0.954527	0.750003		23	23	23	24	24	24		0.0833333	0.0208333	0.184167	0.115	0.13813	0.103925	0.0754645	0.075	0.0326121	0.0186441	0.12429	0.149258	0.101166	0.108333	0.0641667	0.0854417	0.153506	0.0933333
DMSO	RML1	Regenerating	0.0498039	0.0487801	0.0391667	0.0978755	1	1			0.86919	0.86919	0.86919	1.32464e-07	2.44267e-06		24	24	24	24	22	18		0.049852	0.0497264	0.0975	0.0529237	0.0314254	0.257812	0.801473	0.00954202	0.0600367	0.155	0.0326891	0.180487	1	1	1	1	1	1
DZN	RML1	Regenerating	0.0759601	0.178333	0.282487	0.222997	0.390064	0.4075			0.351396	0.0806088	0.0940506	0.0453557	0.00745565		24	23	24	24	24	24		0.122214	0.0553672	0.110885	0.154167	0.192757	0.288288	0.137837	0.422247	0.427487	0.168493	0.267581	0.454167	0.500897	0.205185	0.455353	0.335485	0.233033	0.770291
FLU	RML1	Regenerating	0.104167	0.0705618	0.0562196	0.0264912	0.0168079	0.0360797			0.633526	0.633526	0.0860489	0.0725213	0.270505		24	24	24	24	24	24		0.0980903	0.0775	0.186398	0.0640797	0.0675	0.110867	0.0416667	0.077078	0.345255	0.029697	0.0543719	0.00358527	0.00357143	0.0239786	0.0168079	0.00821573	0.020431	0.206243
DMSO	Liver2	Regenerating	0.8675	0.7975	0.521667	0.610833	1	1			0.643398	0.194741	0.319687	0.0253	0.0253		22	24	24	24	24	20		0.238729	1	0.746667	0.475	1	0.402211	0.224167	0.8225	0.784167	0.308333	0.924167	0.963333	1	1	1	1	1	1
DZN	Liver2	Regenerating	0.32	0.43	0.2	0.38	0.51	0.95			0.273511	0.58775	0.345848	0.0251872	NA		23	24	24	24	24	7		0.335	0.268	0.253	0.469	0.436	0.392	0.19	0.186	0.507	0.248	0.357	0.52	0.679	0.476	0.354	0.969	0.868	0.977
FLU	Liver2	Regenerating	0.29	0.22	0.21	0.14	0.23	0.44			0.814261	0.666651	0.201053	0.814261	0.18146		23	24	24	24	24	24		0.339	0.178	0.29	0.145	0.561	0.185	0.0915	0.219	0.417	0.128	0.12	0.248	0.101	0.283	0.363	0.418	0.257	0.505
DMSO	RML2	Regenerating	0.083	0.096	0.076	0.14	1	1			0.760933	0.760933	0.402348	NA	NA		24	24	23	23	18	12		0.108	0.0965	0.0608	0.215	0.105	0.0617	0.0817	0.121	0.0483	0.142	0.17	0.13	1	1	1	1	0.9	1
DZN	RML2	Regenerating	0.28	0.097	0.26	0.16	0.23	1			0.107528	0.932533	0.909762	0.969704	NA		24	23	24	23	24	16		0.213	0.0783	0.514	0.0967	0.0725	0.199	0.461	0.0792	0.127	0.328	0.126	0.19	0.315	0.145	0.148	1	0.945	1
FLU	RML2	Regenerating	0.33	0.24	0.038	0.18	0.087	0.23			0.153587	0.00229282	0.0273952	0.0167268	NA		24	24	24	24	23	18		0.386	0.115	0.608	0.193	0.127	0.322	0.0833	0.0321	0.05	0.0167	0.147	0.351	0.055	0.104	0.177	0.0967	0.233	0.412
p<0.05
lethal at day 7

[truncated: 11 more sheets: Phototaxis_d7, Speed(dark)_d12, Resting (dark)_d12, LB d12, Anxiety d12, Speed(blue)_d12, Resting(blue)_d12, Phototaxis_d12, Scrunching_d12, NS(rate), NS(strength)]
