# Supplementary material for: Red Midge Larvae Are an Invertebrate Alternative Diet to Beef Liver for Planarian Husbandry
Source: Biomolecules. 2025 Nov 27;15(12):1659. doi: 10.3390/biom15121659 (PMC12730930; doi:10.3390/biom15121659)
Supplement: Supplementary file 1 [file biomolecules-15-01659-s001.zip › SI files to submit/Supplemental_File_S2_BMC.xlsx]

## Sheet: Adult
chemical	lowest_conc	highest_conc	lethality_d7				lethality_d12				Stickiness_d7				Speed(dark)_d7(-)				Speed(dark)_d7(+)				Resting(dark)_d7(-)				Resting (dark)_d7(+)				Locomotor bursts(total)_d7 (-)				Locomotor bursts(total)_d7 (+)				Anxiety_d7				Speed(blue)_d7(-)				Speed(blue)_d7(+)
			BMC_median	BMC_cil	BMC_ciu	hit_confidence	BMC_median	BMC_cil	BMC_ciu	hit_confidence	BMC_median	BMC_cil	BMC_ciu	hit_confidence	BMC_med	BMC_cil	BMC_ciu	hit_confidence	BMC_med	BMC_cil	BMC_ciu	hit_confidence	BMC_med	BMC_cil	BMC_ciu	hit_confidence	BMC_med	BMC_cil	BMC_ciu	hit_confidence	BMC_med	BMC_cil	BMC_ciu	hit_confidence	BMC_med	BMC_cil	BMC_ciu	hit_confidence	BMC_med	BMC_cil	BMC_ciu	hit_confidence	BMC_med	BMC_cil	BMC_ciu	hit_confidence	BMC_med	BMC_cil	BMC_ciu
DMSO-RML1	0.1	4	4	3.5652	4	0.369	3.31099	3.22615	3.49748	1	3	3	3	0	4	3.879	4	0.244	4	0.1	4	0.039	4	4	4	0	3.87215	3.5426	4	0.595	4	0.1	4	0.87	4	2.40822	4	0.541	4	3.22371	4	0.36	3.69113	2.29591	4	0.78	4	0.1	4
DMSO-RML2	0.1	4	3.49748	3.33557	3.95423	0.985	3.2392	3.19412	3.31099	1	3	3	3	0	4	2.80796	4	0.265	4	4	4	0	4	4	4	0	4	2.2585	4	0.384	4	0.1	4	0.064	4	2.73615	4	0.412	4	3.99752	4	0.111	4	2.32275	4	0.419	4	4	4
DMSO-Liver1	0.1	4	4	4	4	0.003	3.36587	3.25385	3.5652	1	3	3	3	0	3.85859	2.04925	4	0.521	4	4	4	0.003	4	4	4	0	4	3.53329	4	0.312	4	3.802	4	0.036	3.74842	2.48233	4	0.625	4	3.22371	4	0.417	3.508	1.6966	4	0.773	4	4	4
DMSO-Liver2	0.1	4	4	3.6243	4	0.168	3.22887	2.40822	3.32147	1	3	3	3	0	4	2.74241	4	0.477	4	4	4	0.017	4	4	4	0	3.70288	0.1	4	0.559	4	0.1	4	0.235	4	0.905724	4	0.459	4	0.856106	4	0.419	3.72283	0.804813	4	0.607	4	4	4
DZN-RML1	1	100	48.3744	42.9866	63.0957	0.999	48.3744	42.9866	63.0957	0.999	1	1	17.0125	1	65.0142	1	100	0.792	100	100	100	0.002	100	100	100	0	96.6166	1	100	0.526	100	77.4264	100	0.098	100	1	100	0.459	100	21.6814	100	0.098	25.5898	1	100	0.947	100	100	100
DZN-RML2	1	100	79.4328	54.8851	100	0.761	69.6397	52.2615	100	0.869	1	1	1	0.983	100	100	100	0	100	1	100	0.156	100	100	100	0	100	1	100	0.332	100	1	100	0.484	100	1	100	0.088	100	42.1697	100	0.121	100	1	100	0.306	100	1	100
DZN-Liver1	1	100	44.6684	41.6869	50.1187	1	44.6684	41.6869	52.2615	1	1	1	1	1	59.386	1	87.1692	1	100	100	100	0	100	100	100	0	100	31.0986	100	0.139	100	100	100	0	52.75	1	100	0.903	100	21.9512	100	0.255	57.5293	1	66.664	1	100	100	100
DZN-Liver2	1	100	40.6528	39.8107	42.2976	1	39.8107	39.8107	39.8107	1	1	1	31.6228	0.923	31.6228	31.6228	31.6228	0	31.6228	1	31.6228	0.309	100	1	100	0.144	61.8345	30.3216	61.8345	1	31.6228	1	31.6228	0.172	31.6228	31.6228	31.6228	0.015	31.6228	24.516	31.6228	0.042	31.6228	28.9517	31.6228	0.067	31.6228	1	31.6228
FLU-RML1	0.1	10	10	10	10	0.003	10	6.30776	10	0.39	10	9.53133	10	0.069	10	7.30693	10	0.088	10	0.1	10	0.042	10	10	10	0	10	6.20997	10	0.074	10	0.1	10	0.128	10	7.49759	10	0.101	10	5.16784	10	0.108	10	6.5031	10	0.209	10	0.1	10
FLU-RML2	0.1	10	1.7372	0.794214	3.03879	1	0.954965	0.584145	4.01884	1	0.316	0.316	0.316	0	10	10	10	0	10	0.1	10	0.291	10	10	10	0	9.13185	0.1	10	0.539	10	0.1	10	0.421	10	10	10	0.004	10	9.295	10	0.236	10	10	10	0	5.80632	0.1	10
FLU-Liver1	0.1	10	10	10	10	0.001	4.37474	3.01786	5.00971	1	3.16	3.16	3.16	0	10	6.65695	10	0.215	10	0.1	10	0.206	10	10	10	0	10	8.56442	10	0.09	10	10	10	0.017	10	6.81128	10	0.09	10	0.747948	10	0.172	7.0994	0.1	10	0.596	10	0.76012	10
FLU-Liver2	0.1	10	10	10	10	0.001	4.01884	3.97878	4.11192	1	3.16	3.16	3.16	0	10	10	10	0	0.632916	0.1	10	0.52	10	0.1	10	0.354	10	7.99594	10	0.092	10	0.1	10	0.098	10	2.78078	10	0.212	10	7.36786	10	0.095	10	10	10	0	0.147745	0.1	10
[truncated: 85 more columns]

## Sheet: Regen
chemical	lowest_conc	highest_conc	lethality_d7				lethality_d12				Stickiness_d7				Speed(dark)_d7(-)				Speed(dark)_d7(+)				Resting(dark)_d7(-)				Resting (dark)_d7(+)				Locomotor bursts(total)_d7 (-)				Locomotor bursts(total)_d7 (+)				Anxiety_d7				Speed(blue)_d7(-)				Speed(blue)_d7(+)
			BMC_median	BMC_cil	BMC_ciu	hit_confidence	BMC_median	BMC_cil	BMC_ciu	hit_confidence	BMC_median	BMC_cil	BMC_ciu	hit_confidence	BMC_med	BMC_cil	BMC_ciu	hit_confidence	BMC_med	BMC_cil	BMC_ciu	hit_confidence	BMC_med	BMC_cil	BMC_ciu	hit_confidence	BMC_med	BMC_cil	BMC_ciu	hit_confidence	BMC_med	BMC_cil	BMC_ciu	hit_confidence	BMC_med	BMC_cil	BMC_ciu	hit_confidence	BMC_med	BMC_cil	BMC_ciu	hit_confidence	BMC_med	BMC_cil	BMC_ciu	hit_confidence	BMC_med	BMC_cil	BMC_ciu
DMSO-RML1	0.1	4	3.77635	2.87102	4	0.759	3.77635	3.44423	4	0.736	3	3	3	0	4	4	4	0	4	0.1	4	0.072	4	0.1	4	0.045	3.63853	0.904736	4	0.71	4	0.861973	4	0.557	4	4	4	0.019	4	1.63947	4	0.492	2.68965	0.911833	4	0.819	4	0.1	4
DMSO-RML2	0.1	4	2.40822	1.69441	3.49748	1	1.93318	1.50026	3.31099	1	1	1	1	0	3	2.49496	3	0.097	3	3	3	0	4	4	4	0.011	4	2.60215	4	0.328	3.39638	0.682537	4	0.769	4	4	4	0	4	0.776714	4	0.179	3.80334	0.987659	4	0.533	4	4	4
DMSO-Liver1	0.1	4	4	4	4	0.002	4	3.77635	4	0.16	4	4	4	0.004	4	4	4	0	4	4	4	0	4	3.80577	4	0.06	4	2.31074	4	0.308	4	0.5	4	0.378	4	0.1	4	0.239	4	1.63947	4	0.499	4	1.99605	4	0.201	4	4	4
DMSO-Liver2	0.1	4	4	3.5652	4	0.386	3.65421	3.40037	4	0.883	3	3	3	0	4	4	4	0	4	4	4	0	4	0.1	4	0.056	4	4	4	0	4	1.85843	4	0.432	4	0.1	4	0.308	4	0.1	4	0.46	4	4	4	0	4	4	4
DZN-RML1	1	100	100	100	100	0	100	100	100	0	1	1	100	0.839	100	91.202	100	0.086	100	100	100	0	100	100	100	0	100	1	100	0.275	100	9.51176	100	0.16	100	1	100	0.079	100	54.9685	100	0.068	100	86.8565	100	0.154	100	100	100
DZN-RML2	1	100	63.0957	48.3744	100	0.94	54.9541	45.7088	79.4328	0.997	31.6228	1	31.6228	0.228	100	100	100	0	100	100	100	0.011	100	100	100	0.018	100	80.6314	100	0.133	90.8518	23.2631	100	0.698	100	58.9975	100	0.071	100	3.10372	100	0.334	100	81.1878	100	0.287	100	1	100
DZN-Liver1	1	100	100	100	100	0.001	100	100	100	0.004	1	1	1	1	100	100	100	0	100	100	100	0	100	100	100	0	100	2.91711	100	0.336	100	9.51176	100	0.451	100	1	100	0.087	100	6.37127	100	0.276	100	100	100	0	100	100	100
DZN-Liver2	1	100	43.77	41.142	48.3744	1	41.6869	40.2113	44.6684	1	19.9526	1	31.6228	0.629	100	100	100	0	100	100	100	0	100	1	100	0.031	100	100	100	0	100	27.5423	100	0.33	100	36.1656	100	0.198	53.1451	20.7064	100	0.684	100	100	100	0	100	1	100
FLU-RML1	0.1	10	10	10	10	0	10	10	10	0	10	10	10	0	10	8.43783	10	0.095	10	0.1	10	0.425	10	10	10	0	10	2.526	10	0.057	10	0.1	10	0.488	10	6.4477	10	0.123	10	9.04817	10	0.042	10	8.19113	10	0.088	10	0.1	10
FLU-RML2	0.1	10	7.94214	5.49335	10	0.783	5.49335	2.51044	7.94214	0.99	3.16	3.16	3.16	0	10	10	10	0	10	0.1	10	0.467	10	0.1	10	0.482	10	10	10	0	10	0.1	10	0.314	10	10	10	0.001	10	5.92497	10	0.057	10	10	10	0	10	0.1	10
FLU-Liver1	0.1	10	10	10	10	0	10	10	10	0	10	10	10	0	10	0.1	10	0.059	10	0.1	10	0.236	10	0.92879	10	0.11	10	0.828627	10	0.182	10	0.255146	10	0.141	10	0.1	10	0.07	10	10	10	0.009	10	0.1	10	0.135	10	0.1	10
FLU-Liver2	0.1	10	10	10	10	0	4.83524	4.29639	6.30776	1	3.16	3.16	3.16	0	10	10	10	0	10	0.1	10	0.487	10	0.1	10	0.241	10	10	10	0	10	0.1	10	0.314	10	10	10	0.003	10	9.99678	10	0.048	10	10	10	0	10	0.1	10
[truncated: 85 more columns]
