# Supplementary material for: Red Midge Larvae Are an Invertebrate Alternative Diet to Beef Liver for Planarian Husbandry
Source: Biomolecules. 2025 Nov 27;15(12):1659. doi: 10.3390/biom15121659 (PMC12730930; doi:10.3390/biom15121659)
Supplement: Supplementary file 1 [file biomolecules-15-01659-s001.zip › SI files to submit/Supplemental_File_S3_DESEQ output.csv]

RefseqId	GeneId	Chrom	TxStart	TxEnd	Strand	RpkmCondition1	RpkmCondition2	baseMean	log2FoldChange	pvalue	padj	'-LOG10(pval)'	'-LOG10(padj)'
NM_008720.2	Npc1	dd_Djap_v4_74319_1_1	117	3839	+	1.62E+01	9.78E+01	5987.005462	-2.472676034	2.29E-48	1.94E-44	4.76E+01	4.37E+01
NM_023409.4	Npc2	dd_Djap_v4_96789_1_1	412	807	+	3.67E+02	2.27E+03	21324.15357	-2.497903901	2.16E-47	9.12E-44	4.67E+01	4.30E+01
NM_001003497.1,NM_001096509.1	cptp	dd_Djap_v4_10809_4_1	140	763	-	2.48E+01	1.30E+02	1363.019477	-2.364389666	3.65E-39	1.03E-35	3.84E+01	3.50E+01
NM_001287695.1	DHCR24	dd_Djap_v4_21726_1_2	83	1309	-	1.16E+01	6.90E+01	1606.993609	-2.435590058	1.37E-31	2.90E-28	3.09E+01	2.75E+01
NM_173918.2,XM_005561770.2	NPC2	dd_Djap_v4_4182_1_1	5	439	+	1.21E+02	9.73E+02	4616.184724	-2.119570198	2.33E-27	3.94E-24	2.66E+01	2.34E+01
NM_001011169.1	insig2	dd_Djap_v4_33851_1_1	302	751	-	1.85E+01	9.33E+01	1105.67541	-2.209621089	7.37E-21	1.04E-17	2.01E+01	1.70E+01
NM_001079167.1	mfsd2a	dd_Djap_v4_23256_1_1	49	912	+	1.20E+01	4.14E+01	1536.462805	-1.708894868	5.25E-18	5.85E-15	1.73E+01	1.42E+01
NM_001172105.1	GRAMD1C	dd_Djap_v4_58604_2_1	466	1788	-	4.33E+01	1.22E+02	3619.963514	-1.535939412	5.53E-18	5.85E-15	1.73E+01	1.42E+01
NM_002334.3	LRP4	dd_Djap_v4_20144_1_1	583	2739	-	1.77E+01	5.15E+01	2513.011015	-1.412509777	4.38E-14	3.71E-11	1.34E+01	1.04E+01
NM_020596.2	Egr4	dd_Djap_v4_29425_1_1	37	297	-	4.24E+00	2.97E+01	240.5017254	-2.658118493	4.25E-14	3.71E-11	1.34E+01	1.04E+01
NM_001103247.1	PPP1R3B	dd_Djap_v4_16739_1_1	62	349	+	6.08E+00	5.33E+01	138.0084021	-3.020366449	9.20E-14	7.07E-11	1.30E+01	1.02E+01
NM_019541.3	Cts8	dd_Djap_v4_39180_1_1	112	1083	-	1.05E+00	4.29E+01	494.3621933	-5.201272645	1.00E-13	7.07E-11	1.30E+01	1.02E+01
NM_017121.1	Ctsj	dd_Djap_v4_63656_1_2	13	870	-	3.87E+00	2.17E+01	221.9864967	-2.362883241	9.08E-13	5.91E-10	1.20E+01	9.23E+00
NM_012655.2	Sp1	dd_Djap_v4_72170_1_1	593	868	+	1.77E+01	7.83E+01	885.7395566	-2.020743994	1.71E-12	1.03E-09	1.18E+01	8.99E+00
NM_001193480.1	ALDH8A1	dd_Djap_v4_98885_1_1	99	1526	-	3.97E+01	1.56E+01	1129.725178	1.471979311	4.72E-11	2.67E-08	1.03E+01	7.57E+00
NM_000770.3	CYP2C8	dd_Djap_v4_72055_5_13	253	1734	-	3.07E-01	3.62E+00	83.39051904	-3.417412156	2.71E-10	1.43E-07	9.57E+00	6.84E+00
NM_001205402.1	TGFBI	dd_Djap_v4_102382_1_1	1279	2346	-	2.61E+02	1.23E+02	12558.98124	1.222432153	1.01E-09	5.02E-07	9.00E+00	6.30E+00
NM_001033041.2	Acmsd	dd_Djap_v4_17987_1_1	66	1076	+	1.09E+01	2.98E+00	195.6458626	1.995553002	2.15E-08	1.01E-05	7.67E+00	4.99E+00
NM_010565.4	Inhbc	dd_Djap_v4_36888_1_1	78	443	-	3.59E+01	1.50E+01	763.8659272	1.381003744	3.52E-07	0.000156738	6.45E+00	3.80E+00
NM_001165993.1	GDPD1	dd_Djap_v4_27136_1_1	181	1029	+	1.31E+01	3.64E+01	599.7671108	-1.345323475	4.00E-07	0.000169373	6.40E+00	3.77E+00
NM_079011.3	Cp1	dd_Djap_v4_4882_1_1	3	401	-	1.27E+02	3.79E+02	6861.106874	-1.286472281	4.39E-07	0.000176837	6.36E+00	3.75E+00
XM_015788602.1	Os06g0207000	dd_Djap_v4_69021_1_1	480	1505	+	2.32E+02	1.26E+02	6367.435113	1.069441345	5.36E-07	0.000206316	6.27E+00	3.69E+00
NM_134037.3	Acly	dd_Djap_v4_62604_1_1	224	3448	-	2.43E+01	6.05E+01	3871.919124	-1.19365093	6.95E-07	0.000255748	6.16E+00	3.59E+00
XM_015756637.1	Os09g0533100	dd_Djap_v4_14384_2_1	159	1169	-	2.35E+01	1.03E+01	467.9823887	1.328218716	1.08E-06	0.000380793	5.97E+00	3.42E+00
NM_001102768.1	mfsd2b	dd_Djap_v4_23256_1_2	8	313	+	2.64E+00	7.15E+00	216.3857798	-1.860820028	1.83E-06	0.000620571	5.74E+00	3.21E+00
NM_012490.2	Acr	dd_Djap_v4_30875_1_1	80	814	+	3.74E+02	1.79E+02	5066.362265	1.188661735	9.12E-06	0.002968576	5.04E+00	2.53E+00
NM_057686.4	tsr	dd_Djap_v4_35936_1_1	107	520	+	7.10E+02	3.36E+02	7595.123193	1.203715282	1.30E-05	0.004087951	4.88E+00	2.39E+00
NM_001133297.1	MAT2A	dd_Djap_v4_7288_2_1	441	1583	-	5.99E+02	2.87E+02	14165.72361	1.142962442	1.55E-05	0.004686078	4.81E+00	2.33E+00
NM_001033652.1	Tmprss11d	dd_Djap_v4_71794_1_1	176	877	-	1.09E+02	5.06E+01	1706.572792	1.239235399	3.23E-05	0.009431522	4.49E+00	2.03E+00
NM_103926.5	DWF5	dd_Djap_v4_26387_1_1	149	1417	-	1.50E+01	3.49E+01	1091.880294	-1.095718148	4.19E-05	0.011823579	4.38E+00	1.93E+00
NM_057246.5	ifc	dd_Djap_v4_17577_1_1	4	327	-	3.45E+01	8.28E+01	1855.307113	-1.103955474	6.77E-05	0.018503849	4.17E+00	1.73E+00
NM_001007390.1	haao	dd_Djap_v4_71668_1_1	125	484	-	1.66E+01	5.48E+00	187.3616493	1.742537127	7.12E-05	0.018833258	4.15E+00	1.73E+00
NM_053798.2	Sacm1l	dd_Djap_v4_60200_1_1	59	1855	+	1.90E+01	4.15E+01	1791.497045	-1.001912983	8.85E-05	0.022713256	4.05E+00	1.64E+00
NM_009369.4	Tgfbi	dd_Djap_v4_58581_1_1	595	2265	-	2.21E+02	1.26E+02	10803.87194	0.936606297	9.35E-05	0.023284545	4.03E+00	1.63E+00
NM_001109819.1,NM_001131190.2	SLC47A1	dd_Djap_v4_20230_1_4	381	1850	-	1.52E+01	1.02E+01	474.2778095	1.14158198	0.000124669	0.030159319	3.90E+00	1.52E+00
NM_001104023.2	dar1	dd_Djap_v4_4034_1_1	497	820	+	7.79E+00	2.32E+01	339.126387	-1.451738083	0.000153085	0.036004793	3.82E+00	1.44E+00
NM_001110382.1	tlcd2	dd_Djap_v4_11461_2_1	153	794	+	6.19E+01	1.40E+02	2097.844841	-1.060371781	0.000182258	0.041707593	3.74E+00	1.38E+00
NM_172616.2	Cip2a	dd_Djap_v4_59718_1_1	1937	2590	-	5.33E-02	5.35E-01	23.2092346	-3.198126852	0.000189572	0.042239692	3.72E+00	1.37E+00
NM_007814.2	Cyp2b19	dd_Djap_v4_23697_1_1	6	1184	-	1.24E+01	5.43E+00	280.3787672	1.293164893	0.000255333	0.055433476	3.59E+00	1.26E+00
NM_131682.2	alas2	dd_Djap_v4_7367_1_1	191	1399	-	2.82E+02	1.58E+02	9411.684124	0.95890173	0.000300962	0.062152327	3.52E+00	1.21E+00
NM_001342460.1	GRDP2	dd_Djap_v4_75528_1_1	1600	2370	-	1.84E+01	4.40E+01	1264.259696	-1.53882919	0.00029367	0.062152327	3.53E+00	1.21E+00
NM_001163413.1,NM_213976.1	CD163	dd_Djap_v4_99967_1_1	1086	1676	-	1.52E+02	3.56E+02	11211.5631	-1.103666605	0.000659838	0.132661825	3.18E+00	8.77E-01
NM_001202438.1	EDRF1	dd_Djap_v4_38241_1_2	434	979	-	0.00E+00	5.50E-01	5.586673937	-5.825733	0.000673728	0.132661825	3.17E+00	8.77E-01
NM_008695.2	Nid2	dd_Djap_v4_51205_1_1	160	468	+	1.10E+02	5.08E+01	675.7629829	1.237135199	0.0008119	0.156235347	3.09E+00	8.06E-01
NM_001082271.1	PSAT1	dd_Djap_v4_18364_1_1	99	1175	-	5.58E+01	1.50E+02	3211.668289	-1.302819563	0.001036997	0.195116755	2.98E+00	7.10E-01
NM_016327.2	UPB1	dd_Djap_v4_42707_1_1	119	1216	+	1.08E+02	6.30E+01	2587.077782	0.908014179	0.001160961	0.213692473	2.94E+00	6.70E-01
XM_005615779.1	CTSL	dd_Djap_v4_27016_2_1	86	1075	-	4.14E+03	2.35E+03	77185.86971	0.931819245	0.001539479	0.277335438	2.81E+00	5.57E-01
NM_001297553.1	CHD4	dd_Djap_v4_57817_1_1	876	4043	-	3.17E+00	7.81E+00	649.3168576	-1.175326089	0.001741594	0.307209873	2.76E+00	5.13E-01
NC_005090.1	nfo	dd_Djap_v4_48344_1_2	171	842	+	8.56E-02	1.12E+00	22.51342877	-3.581200233	0.00182354	0.31510019	2.74E+00	5.02E-01
NM_011733.2,NM_031979.3	Ybx3	dd_Djap_v4_12950_1_1	1261	1551	-	1.31E+00	3.98E+00	103.7521473	-1.484609329	0.001915972	0.324450619	2.72E+00	4.89E-01
NM_002773.4	PRSS8	dd_Djap_v4_60508_1_3	1	351	+	4.17E+02	9.40E+02	2484.760774	-1.072630024	0.002135885	0.354598725	2.67E+00	4.50E-01
NM_079707.4	e	dd_Djap_v4_81009_1_1	1	741	+	6.99E+00	2.95E+00	114.8753517	1.4486528	0.002637198	0.429406885	2.58E+00	3.67E-01
NM_001201575.1	CTSV	dd_Djap_v4_27016_3_1	37	1035	+	2.79E+03	1.63E+03	54747.4495	0.906230581	0.00341849	0.540351266	2.47E+00	2.67E-01
NM_001017234.2	hsd17b12	dd_Djap_v4_10020_1_1	270	1007	+	4.10E+01	2.15E+01	822.7394158	1.056588775	0.003446199	0.540351266	2.46E+00	2.67E-01
NM_001290708.1	Smarca1	dd_Djap_v4_103017_2_1	353	3010	-	5.16E+00	1.38E+01	766.4524175	-1.304639749	0.003522203	0.542227179	2.45E+00	2.66E-01
NM_001164325.1	Trpm7	dd_Djap_v4_69706_1_2	193	2241	+	1.50E-01	0.00E+00	4.480179947	5.715490016	0.004251095	0.64275045	2.37E+00	1.92E-01
NM_001089466.1	srebf2	dd_Djap_v4_26684_1_1	679	945	+	4.76E+01	9.47E+01	5812.718294	-0.867194016	0.004346743	0.645682007	2.36E+00	1.90E-01
NC_009674.1	pdxT	dd_Djap_v4_10648_1_3	3	287	-	3.81E+01	1.65E+01	83.21491817	1.33053445	0.004570268	0.66718034	2.34E+00	1.76E-01
NM_001009256.1,NM_198834.2	ACACA	dd_Djap_v4_56353_2_1	170	3724	+	1.55E+01	3.11E+01	2394.927183	-0.91396202	0.004661793	0.669006832	2.33E+00	1.75E-01
NM_001101667.1	ACOX3	dd_Djap_v4_25438_1_1	128	2194	-	2.17E+01	4.36E+01	1897.700038	-0.879861194	0.005480789	0.77343074	2.26E+00	1.12E-01
NM_001004943.1,NM_001086492.1	slc32a1	dd_Djap_v4_54143_1_1	50	670	+	1.43E+01	6.95E+00	169.114523	1.264777514	0.005605638	0.778080896	2.25E+00	1.09E-01
NM_001195129.1	PRSS56	dd_Djap_v4_28789_1_1	143	646	-	1.03E+01	2.13E+01	453.5303666	-0.927619181	0.005762409	0.786940636	2.24E+00	1.04E-01
NM_174480.3	TYRP1	dd_Djap_v4_11434_1_1	65	1258	+	3.11E-01	1.53E-10	5.011054723	5.880471024	0.006462466	0.854901461	2.19E+00	6.81E-02
NC_000964.3,NZ_CP014616.1	cdd	dd_Djap_v4_31753_1_1	189	569	+	3.60E+01	1.79E+01	317.7417093	1.119275518	0.006562961	0.854901461	2.18E+00	6.81E-02
NM_001087903.1	smc2	dd_Djap_v4_56241_1_1	672	4190	-	3.42E+00	9.31E+00	713.8301382	-1.331215438	0.006408372	0.854901461	2.19E+00	6.81E-02
NM_001071807.2	PRSS12	dd_Djap_v4_60508_2_1	113	772	-	1.68E+02	3.58E+02	14784.88107	-0.968311616	0.006883187	0.883029451	2.16E+00	5.40E-02
NM_001095841.1	mnt	dd_Djap_v4_101874_1_1	182	322	+	1.28E+01	3.23E+01	274.5415711	-1.201986483	0.007006314	0.885409865	2.15E+00	5.29E-02
XM_018795055.1	Smp_194770	dd_Djap_v4_17728_1_1	96	2246	+	1.18E+00	3.43E+00	135.6217464	-1.429612223	0.007143742	0.889500971	2.15E+00	5.09E-02
NM_025324.2	Znf524	dd_Djap_v4_10250_1_1	758	1045	-	2.45E+00	6.48E+00	215.124326	-1.283745093	0.007984006	0.961598006	2.10E+00	1.70E-02
NM_022411.3,NM_031746.1	Slc13a2	dd_Djap_v4_15108_2_1	311	1903	+	1.33E+01	1.03E+01	512.1513003	0.939607692	0.008063477	0.961598006	2.09E+00	1.70E-02
NM_001095090.1	bicc1-b	dd_Djap_v4_64907_2_1	843	1763	-	1.22E+00	3.37E+00	107.1509823	-1.335776059	0.00804219	0.961598006	2.09E+00	1.70E-02
NM_001191637.1,NM_172838.3	Slc16a12	dd_Djap_v4_57946_3_9	566	991	-	8.00E+00	4.88E+00	316.5068123	0.963616544	0.008358936	0.982987658	2.08E+00	7.45E-03
NM_079540.6	alphaTub84D	dd_Djap_v4_38128_1_1	239	1543	-	1.16E+00	3.34E+00	95.23122552	-1.360299679	0.008610438	0.998692812	2.06E+00	5.68E-04
NM_001123098.1,NM_205399.1	CHRM3	dd_Djap_v4_57513_1_1	92	1450	-	3.15E+00	2.87E+00	125.9190174	0.255406348	0.904115137	1	4.38E-02	1.74E-14
NM_134404.2	Svop	dd_Djap_v4_82152_1_1	34	1428	-	3.96E+00	2.69E+00	116.3719071	0.684523899	0.380162071	1	4.20E-01	1.74E-14
NM_001046065.2,XM_017013363.1	GTF2E2	dd_Djap_v4_84390_1_1	262	678	-	2.10E+01	2.43E+01	572.1977015	-0.074343079	0.9999896	1	4.52E-06	1.74E-14
NM_001102173.1	GRAP	dd_Djap_v4_103004_1_1	36	713	+	1.11E+02	1.01E+02	2453.778609	0.204002575	0.999776949	1	9.69E-05	1.74E-14
NM_001100619.2	CABLES1	dd_Djap_v4_125_1_1	97	957	-	2.05E+01	1.99E+01	621.6350003	0.168618717	0.99944799	1	2.40E-04	1.74E-14
NM_001321102.1	TRAPPC12	dd_Djap_v4_711_1_1	343	1689	+	2.27E+01	2.47E+01	1003.149486	0.012118463	0.999999941	1	2.55E-08	1.74E-14
NM_001130524.1	AP1M1	dd_Djap_v4_1057_1_1	42	1304	+	3.41E+01	3.65E+01	1381.34127	0.029861055	0.999998587	1	6.13E-07	1.74E-14
NM_001080166.1	opa3	dd_Djap_v4_1775_1_1	351	818	-	4.28E+01	4.62E+01	743.5511005	0.010532495	0.999997949	1	8.91E-07	1.74E-14
NM_212703.1	hyou1	dd_Djap_v4_6018_1_1	165	911	-	1.66E+01	3.29E+01	2006.164986	-0.87384022	0.075523205	1	1.12E+00	1.74E-14
NM_001271065.1	Faxc	dd_Djap_v4_6129_1_1	170	868	-	2.14E+01	1.55E+01	413.8085404	0.589292659	0.501441749	1	3.00E-01	1.74E-14
NM_001096492.1	mogat2-a	dd_Djap_v4_6823_1_1	186	1193	+	1.22E+02	1.01E+02	3031.032141	0.406628863	0.948378938	1	2.30E-02	1.74E-14
NM_001200092.1	txn	dd_Djap_v4_10631_1_1	101	418	+	3.81E+02	5.42E+02	3175.260973	-0.371017874	0.969086025	1	1.36E-02	1.74E-14
XM_015873412.1	GAPDH	dd_Djap_v4_10759_1_1	54	1049	+	1.19E-01	1.31E-01	2.776769383	0.011038572	0.99392393	1	2.65E-03	1.74E-14
NM_145702.2	TIGD1	dd_Djap_v4_11426_1_1	2	403	-	2.25E+01	3.10E+01	448.4600818	-0.395685579	0.801664295	1	9.60E-02	1.74E-14
NM_001243723.1	SETMAR	dd_Djap_v4_14380_1_1	158	286	-	1.27E+03	1.59E+03	13153.6608	-0.314308613	0.966109088	1	1.50E-02	1.74E-14
NM_001047108.1	Lbx1	dd_Djap_v4_18892_1_1	93	338	-	1.01E+00	1.20E+00	8.731309508	-0.106894721	0.931252591	1	3.09E-02	1.74E-14
NM_001015830.1,NM_001085901.1	cimap1a	dd_Djap_v4_20651_1_1	127	816	-	1.21E+02	1.17E+02	3067.072454	0.173384349	0.999867274	1	5.76E-05	1.74E-14
NM_001004206.1	Pa2g4	dd_Djap_v4_25921_1_1	10	270	+	1.74E+02	1.72E+02	4736.782409	0.1393104	0.999952009	1	2.08E-05	1.74E-14
NM_008058.2	Fzd8	dd_Djap_v4_32343_1_1	114	1772	+	1.21E+00	1.21E+00	68.94781326	0.126678923	0.927173859	1	3.28E-02	1.74E-14
NM_031866.2	FZD8	dd_Djap_v4_32343_1_2	65	313	-	2.69E-01	0.00E+00	0.600444803	2.811326342	0.485445556	1	3.14E-01	1.74E-14
NM_133973.2	Cog4	dd_Djap_v4_32705_1_1	74	2326	-	1.58E+01	1.65E+01	988.1056158	0.066304601	0.999998517	1	6.44E-07	1.74E-14
NM_131110.1	cahz	dd_Djap_v4_34587_1_1	23	799	-	8.88E+01	9.17E+01	2012.775948	0.077742219	0.999997982	1	8.76E-07	1.74E-14
NM_213411.2	golga5	dd_Djap_v4_38451_1_1	115	1554	-	2.28E+01	2.54E+01	1239.612192	-0.027517039	0.99999841	1	6.91E-07	1.74E-14
NM_032476.3	MRPS6	dd_Djap_v4_38796_1_1	90	404	+	3.55E+01	3.99E+01	285.9923998	-0.056963254	0.99717666	1	1.23E-03	1.74E-14
NM_001037566.1	thnsl2	dd_Djap_v4_38911_1_1	168	1487	-	3.00E+01	3.03E+01	1123.509717	0.117549896	0.999928937	1	3.09E-05	1.74E-14
NM_019793.3	Tspan3	dd_Djap_v4_40176_1_1	2	379	+	7.79E+01	5.99E+01	1482.85499	0.505465708	0.744395917	1	1.28E-01	1.74E-14
NM_174820.4	NDUFS1	dd_Djap_v4_41642_2_1	163	2259	-	7.53E+01	1.27E+02	5979.809999	-0.62712914	0.354844472	1	4.50E-01	1.74E-14
NM_001031275.1,NM_001098886.1	HCCS	dd_Djap_v4_41936_1_1	109	666	-	4.78E+01	6.11E+01	1400.024017	-0.240860622	0.99739544	1	1.13E-03	1.74E-14
NM_001142798.2	BAP18	dd_Djap_v4_42049_1_1	552	797	-	1.34E+01	1.37E+01	247.7137136	0.087231284	0.991207039	1	3.84E-03	1.74E-14
NM_170160.2	ash2	dd_Djap_v4_42281_1_1	91	1701	-	2.19E+01	2.66E+01	1124.593678	-0.154929352	0.999960233	1	1.73E-05	1.74E-14
NM_001030482.1,NM_200531.1	mfsd4a	dd_Djap_v4_42879_1_1	506	1786	-	1.04E+01	9.26E+00	449.36677	0.291879723	0.968406558	1	1.39E-02	1.74E-14
NM_022343.3	GLIPR2	dd_Djap_v4_43977_2_3	825	1280	-	2.12E+02	2.11E+02	6973.32291	0.123029704	0.999998094	1	8.28E-07	1.74E-14
NM_001078863.1	drc7	dd_Djap_v4_44355_1_1	354	2765	+	3.16E-02	3.38E-02	2.350918046	0.055453851	0.977190564	1	1.00E-02	1.74E-14
NM_001330647.1	MCOLN2	dd_Djap_v4_44495_1_1	1115	1741	+	1.72E+00	1.85E+00	104.456968	0.050267466	0.968733273	1	1.38E-02	1.74E-14
NM_134160.1	Mcoln3	dd_Djap_v4_44495_1_2	127	1710	+	1.56E+01	1.35E+01	834.4037508	0.334924274	0.986164546	1	6.05E-03	1.74E-14
NM_001273244.1	snRNP-U1-70K	dd_Djap_v4_45562_1_1	1388	1864	-	1.08E+02	1.50E+02	4098.30142	-0.347108397	0.991787444	1	3.58E-03	1.74E-14
NM_001082273.1	PRKCG	dd_Djap_v4_46337_1_1	40	438	+	2.05E+02	1.98E+02	1863.516201	0.168384275	0.999616072	1	1.67E-04	1.74E-14
NM_001131976.1	RPL31	dd_Djap_v4_46629_1_1	41	370	-	1.41E+03	1.35E+03	10754.24412	0.174152635	0.999839401	1	6.98E-05	1.74E-14
NM_007466.3	Api5	dd_Djap_v4_46630_1_1	74	1516	+	1.25E+02	1.52E+02	5394.88354	-0.150785246	0.999987491	1	5.43E-06	1.74E-14
NM_011632.3	Traf3	dd_Djap_v4_46853_1_1	48	293	-	4.92E+02	4.94E+02	11385.63079	0.151744089	0.999997178	1	1.23E-06	1.74E-14
NM_001293610.1,NM_079801.4	RYa-R	dd_Djap_v4_46987_1_1	173	1087	+	1.94E+01	1.95E+01	834.8673442	0.039382139	0.999999495	1	2.19E-07	1.74E-14
NM_001096394.1	traf6-a	dd_Djap_v4_47115_1_1	234	698	-	1.12E+02	1.02E+02	2705.254083	0.224728778	0.998724155	1	5.54E-04	1.74E-14
NM_001184705.2,NM_214331.1	HADH	dd_Djap_v4_47237_1_1	89	949	-	9.78E+01	1.22E+02	2686.248155	-0.1888497	0.999776454	1	9.71E-05	1.74E-14
NM_001076133.1	PDE12	dd_Djap_v4_47509_1_1	198	686	+	4.93E-01	4.64E-01	6.246235512	0.192873159	0.89029671	1	5.05E-02	1.74E-14
NM_178668.3	Pde12	dd_Djap_v4_47509_1_2	35	1561	-	1.26E+00	1.78E+00	61.92957928	-0.384743016	0.69739199	1	1.57E-01	1.74E-14
NM_133445.2	GRIN3A	dd_Djap_v4_48074_2_1	43	1482	+	5.24E+00	4.62E+00	278.7796859	0.302090282	0.96217697	1	1.67E-02	1.74E-14
NM_020026.4	B3galnt1	dd_Djap_v4_48684_1_1	71	478	-	8.00E+00	5.79E+00	96.73124429	0.579007274	0.517690898	1	2.86E-01	1.74E-14
NM_079039.4	DAT	dd_Djap_v4_49150_1_1	184	1905	-	3.64E+00	3.01E+00	169.1156911	0.396120081	0.817387709	1	8.76E-02	1.74E-14
NM_152450.2	FAM81A	dd_Djap_v4_49373_1_1	185	1294	-	1.56E+01	1.30E+01	453.3267031	0.38248413	0.924484129	1	3.41E-02	1.74E-14
NM_001075302.1	HSPH1	dd_Djap_v4_49779_1_1	351	1517	-	1.39E+01	1.66E+01	767.2673784	-0.156633057	0.998617112	1	6.01E-04	1.74E-14
NM_001317893.1	TOR1B	dd_Djap_v4_50387_1_1	57	1007	-	1.10E+01	1.27E+01	271.5744186	-0.086599441	0.99881866	1	5.13E-04	1.74E-14
NM_001274545.2	Ldh	dd_Djap_v4_50730_4_3	153	575	+	3.22E-02	5.94E-01	2.832074104	-3.782865476	0.087923839	1	1.06E+00	1.74E-14
NM_003559.4	PIP4K2B	dd_Djap_v4_52502_1_1	51	890	-	4.03E+01	4.26E+01	1684.540139	0.047283736	0.999999971	1	1.28E-08	1.74E-14
NM_001030971.1	PIP4K2A	dd_Djap_v4_52502_1_2	51	1196	-	1.90E-01	5.53E-01	12.07388804	-1.090224284	0.365356624	1	4.37E-01	1.74E-14
NM_003132.2	SRM	dd_Djap_v4_53000_1_1	342	905	-	1.46E+01	1.59E+01	376.3609534	0.010275206	0.999931242	1	2.99E-05	1.74E-14
NM_001021923.2	SPBC12C2.07c	dd_Djap_v4_53000_2_1	3	203	-	4.89E+00	6.62E+00	13.92355664	-0.275902722	0.804783514	1	9.43E-02	1.74E-14
NM_001086996.1	rpl8	dd_Djap_v4_53689_1_1	3	308	-	1.61E+03	1.69E+03	30007.0588	0.054928055	0.999999938	1	2.69E-08	1.74E-14
NM_010173.4,NM_024132.3	Faah	dd_Djap_v4_56452_1_1	2	274	-	6.27E+00	1.06E+01	252.3360267	-0.58098566	0.522248041	1	2.82E-01	1.74E-14
NM_079496.4	abs	dd_Djap_v4_57512_1_1	3	440	-	1.60E+01	1.55E+01	757.8616849	0.182130038	0.999506943	1	2.14E-04	1.74E-14
NM_001276137.1	stg	dd_Djap_v4_60826_1_1	58	474	+	1.26E+01	1.45E+01	401.265535	-0.076855057	0.999612359	1	1.68E-04	1.74E-14
NM_031595.1	Psmc3	dd_Djap_v4_61569_1_1	3	458	-	4.01E+01	5.16E+01	1432.003452	-0.258477415	0.999113244	1	3.85E-04	1.74E-14
NM_001076816.1	ZNF135	dd_Djap_v4_62950_1_1	682	1149	+	2.14E+01	2.23E+01	900.5304079	0.068005164	0.999955112	1	1.95E-05	1.74E-14
NM_001075991.1,NM_001156.4	ANXA7	dd_Djap_v4_63174_1_1	144	1115	-	3.32E+02	3.85E+02	10351.47389	-0.09981715	0.999999987	1	5.63E-09	1.74E-14
NM_001017328.4,NM_001017887.1	enpp4	dd_Djap_v4_63855_2_1	6	434	+	5.52E+00	5.46E+00	245.6943526	0.138919968	0.993656134	1	2.76E-03	1.74E-14
NM_001030398.1	actr2	dd_Djap_v4_70033_1_1	166	1332	-	1.60E+02	1.65E+02	5286.856396	0.077673551	0.999999475	1	2.28E-07	1.74E-14
NM_002798.2	PSMB6	dd_Djap_v4_72530_1_1	54	671	-	7.79E+01	8.16E+01	1158.574636	0.054352317	0.999979759	1	8.79E-06	1.74E-14
XM_003504120.3	Pisd	dd_Djap_v4_72766_1_1	269	1354	+	5.24E+01	3.84E+01	1633.578952	0.574851223	0.55272866	1	2.57E-01	1.74E-14
NM_004586.2	RPS6KA3	dd_Djap_v4_74020_1_1	163	2211	-	6.28E+01	5.62E+01	3653.66208	0.274764172	0.997249958	1	1.20E-03	1.74E-14
NM_010688.4	Lasp1	dd_Djap_v4_74898_1_1	88	711	+	1.21E+02	1.11E+02	2507.324993	0.243084799	0.9997331	1	1.16E-04	1.74E-14
NM_153371.3	LNX2	dd_Djap_v4_77501_1_1	885	2996	+	1.39E+02	1.54E+02	4500.858693	-0.027137056	0.99999992	1	3.47E-08	1.74E-14
NM_001288430.1	PCM5	dd_Djap_v4_77615_1_1	19	447	+	4.56E+01	3.06E+01	246.1784448	0.690568938	0.276270693	1	5.59E-01	1.74E-14
NM_001204536.1	RPS6	dd_Djap_v4_78447_1_1	55	759	-	1.25E+03	1.38E+03	20631.99254	-0.017687642	0.999999993	1	3.09E-09	1.74E-14
NM_001038195.1,NM_001134435.2	IQCG	dd_Djap_v4_81037_1_1	3	461	-	2.27E+01	2.66E+01	746.7392981	-0.097817151	0.999854905	1	6.30E-05	1.74E-14
NM_169796.2	14-3-3epsilon	dd_Djap_v4_82708_1_1	82	834	+	4.46E+03	4.08E+03	110118.6678	0.24191198	0.99975345	1	1.07E-04	1.74E-14
NM_001093248.1	nabp2-a	dd_Djap_v4_83266_1_1	209	529	-	1.83E+01	1.75E+01	175.6636234	0.180972072	0.982860124	1	7.51E-03	1.74E-14
NM_001009407.1,NM_204930.1	TRHR	dd_Djap_v4_83489_1_1	42	356	+	5.38E+00	4.24E+00	54.24562947	0.385319666	0.737765791	1	1.32E-01	1.74E-14
NM_032336.2	GINS4	dd_Djap_v4_94203_1_1	118	690	+	2.97E+00	3.39E+00	45.85627314	-0.070011819	0.955532012	1	1.98E-02	1.74E-14
NM_001045878.1,NM_001131196.2,NM_204745.1	GATM	dd_Djap_v4_95563_1_1	3	257	+	1.79E+02	2.51E+02	6925.312962	-0.374023211	0.985748855	1	6.23E-03	1.74E-14
NM_001037097.1	Sptlc2	dd_Djap_v4_98807_1_1	3	251	+	2.27E+02	2.15E+02	10420.82437	0.210139878	0.999951035	1	2.13E-05	1.74E-14
NM_136325.3	CG10417	dd_Djap_v4_100907_1_1	192	731	-	2.19E+01	2.73E+01	935.3560813	-0.1929218	0.998582107	1	6.16E-04	1.74E-14
NM_139687.3	Fitm2	dd_Djap_v4_101297_1_1	205	1047	+	1.62E+01	2.06E+01	517.5617716	-0.221181176	0.995443654	1	1.98E-03	1.74E-14
NM_002246.2	KCNK3	dd_Djap_v4_101741_1_1	721	1491	-	1.02E+01	8.25E+00	356.5585079	0.450075344	0.807700083	1	9.27E-02	1.74E-14
NM_001082835.1	slc17a8	dd_Djap_v4_101774_1_1	142	1551	-	3.23E+01	3.30E+01	1279.011738	0.09269674	0.999951519	1	2.11E-05	1.74E-14
NM_001171268.2	CYP3A6	dd_Djap_v4_101796_1_1	148	1734	+	1.19E+02	1.09E+02	4470.179883	0.257107086	0.999146341	1	3.71E-04	1.74E-14
NM_001132029.1	PSMD12	dd_Djap_v4_101831_1_1	94	1407	+	4.89E+01	5.95E+01	1827.251725	-0.158069185	0.999998515	1	6.45E-07	1.74E-14
NM_027450.3	Glipr2	dd_Djap_v4_101842_1_1	959	1402	-	3.64E+02	3.87E+02	8692.402296	0.075067679	0.999999968	1	1.40E-08	1.74E-14
NM_004055.4	CAPN5	dd_Djap_v4_101973_1_1	158	2035	-	2.58E+01	3.00E+01	1439.799296	-0.087385743	0.999998331	1	7.25E-07	1.74E-14
NM_012434.4	SLC17A5	dd_Djap_v4_102006_1_1	183	1562	+	8.59E+01	6.41E+01	3046.358888	0.551213284	0.657384694	1	1.82E-01	1.74E-14
XM_011244381.2	Atxn1	dd_Djap_v4_102062_1_1	326	670	-	7.53E+00	1.16E+01	255.3318365	-0.489108737	0.663796141	1	1.78E-01	1.74E-14
NM_016891.3	Ppp2r1a	dd_Djap_v4_102096_1_1	6	311	+	1.47E+02	1.41E+02	7357.150425	0.184787484	0.999999862	1	6.00E-08	1.74E-14
NM_001177562.1	PPP2R1B	dd_Djap_v4_102096_2_1	3	1481	-	5.26E+01	6.03E+01	2143.627204	-0.071277439	0.999999704	1	1.29E-07	1.74E-14
NM_001320304.1	IMP4	dd_Djap_v4_102141_1_1	116	985	+	2.06E+01	1.94E+01	904.0094138	0.210123118	0.99827137	1	7.51E-04	1.74E-14
NM_058010.4	Flo1	dd_Djap_v4_102186_1_1	99	1367	-	2.44E+02	2.45E+02	8890.143488	0.125882414	0.999999948	1	2.27E-08	1.74E-14
NM_144582.2	TEX261	dd_Djap_v4_102198_1_1	64	531	-	1.39E+01	1.50E+01	161.303121	0.001324713	0.99981607	1	7.99E-05	1.74E-14
NM_139601.4	Fit1	dd_Djap_v4_102210_1_1	267	2318	+	1.93E+01	2.18E+01	1445.690238	-0.048073416	0.999999834	1	7.22E-08	1.74E-14
NM_004994.2	MMP9	dd_Djap_v4_102277_1_1	106	735	+	4.62E+00	4.85E+00	86.63852534	0.045650462	0.982046957	1	7.87E-03	1.74E-14
NM_006849.2	PDIA2	dd_Djap_v4_102323_1_1	205	1593	-	3.87E+01	5.11E+01	1852.56084	-0.275589258	0.985762858	1	6.23E-03	1.74E-14
NM_001081364.3	Arhgap21	dd_Djap_v4_102334_1_1	17	622	+	1.45E+01	1.57E+01	434.1828447	0.000210122	0.999985059	1	6.49E-06	1.74E-14
NM_001012916.2,NM_001133614.1,XM_003504341.3	HSPD1	dd_Djap_v4_102345_1_1	132	1796	-	5.25E+02	7.14E+02	28256.73263	-0.316380174	0.999121744	1	3.82E-04	1.74E-14
NM_001004389.2	CCT8	dd_Djap_v4_102369_1_1	157	1734	-	2.40E+02	2.39E+02	10626.6905	0.129353811	0.99999988	1	5.20E-08	1.74E-14
NM_080695.1	Cacng7	dd_Djap_v4_102416_1_1	781	1440	-	4.68E+00	4.06E+00	229.9547409	0.342480426	0.896302777	1	4.75E-02	1.74E-14
NM_001109444.2,NM_001113413.2	Rnf13	dd_Djap_v4_102427_1_1	505	840	-	6.12E+01	5.58E+01	1884.15579	0.259137224	0.999095474	1	3.93E-04	1.74E-14
NM_001103177.2	Ablim1	dd_Djap_v4_102449_3_1	108	467	+	2.92E+01	3.31E+01	2126.57815	-0.043603492	0.999995249	1	2.06E-06	1.74E-14
NM_175806.2	ATP6AP1	dd_Djap_v4_102462_1_1	106	600	-	1.15E+02	1.06E+02	2004.385449	0.232717743	0.998358764	1	7.13E-04	1.74E-14
NM_001024336.1	Tuba3a	dd_Djap_v4_102485_1_1	1	477	-	5.48E+02	5.83E+02	3929.677536	-0.177343825	0.999995836	1	1.81E-06	1.74E-14
NM_057424.4	alphaTub84B	dd_Djap_v4_102485_2_1	151	1467	-	1.90E+02	1.71E+02	7722.236621	0.275752459	0.998924232	1	4.67E-04	1.74E-14
XM_011515904.2	TEX47	dd_Djap_v4_102509_1_1	116	823	+	1.81E+01	1.62E+01	350.2041751	0.276687398	0.973467055	1	1.17E-02	1.74E-14
NM_001101705.1	PHKG1	dd_Djap_v4_102546_1_1	110	1180	+	4.79E+01	4.91E+01	1505.290511	0.089484588	0.999999316	1	2.97E-07	1.74E-14
NM_001302256.1	hars	dd_Djap_v4_102682_1_1	163	1497	-	1.67E+01	1.90E+01	1235.187828	-0.064913042	0.999999812	1	8.17E-08	1.74E-14
XM_011618127.1	hars1	dd_Djap_v4_102682_1_2	410	1555	-	3.31E-02	9.63E-02	4.636189915	-1.280247627	0.51698209	1	2.87E-01	1.74E-14
NM_001167604.1	XPNPEP1	dd_Djap_v4_102736_1_1	157	1998	+	2.55E+01	3.22E+01	1540.721845	-0.211097121	0.999961287	1	1.68E-05	1.74E-14
NM_001081324.1,NM_001107417.2	Neto2	dd_Djap_v4_102794_1_1	1379	2239	-	1.19E+01	1.17E+01	821.1947406	0.130562184	0.999951266	1	2.12E-05	1.74E-14
NM_001272028.1	Arvcf	dd_Djap_v4_102805_1_1	582	2006	+	3.26E+01	3.12E+01	2112.802448	0.244075946	0.9994904	1	2.21E-04	1.74E-14
NM_007254.3	PNKP	dd_Djap_v4_102872_1_1	193	1425	-	1.49E+02	1.91E+02	6209.038364	-0.228514738	0.999658457	1	1.48E-04	1.74E-14
NM_001034661.2,NM_001105286.1,NM_001135796.1,NM_001305961.1,NM_004620.3	TRAF6	dd_Djap_v4_102883_2_3	195	1253	-	7.04E+02	6.84E+02	14771.59812	0.168513992	0.999999824	1	7.63E-08	1.74E-14
NM_001034436.1	PLSCR2	dd_Djap_v4_102906_1_1	203	934	+	1.10E+02	8.95E+01	2242.967945	0.41293268	0.945730805	1	2.42E-02	1.74E-14
NM_001091249.1	mettl13	dd_Djap_v4_102928_1_1	100	1323	+	6.12E+00	8.05E+00	324.899266	-0.267269133	0.971577146	1	1.25E-02	1.74E-14
XM_005172916.3	usp48	dd_Djap_v4_102991_2_1	336	1208	+	1.22E+01	1.62E+01	1025.996338	-0.261748992	0.974775829	1	1.11E-02	1.74E-14
NM_014314.3	RIGI	dd_Djap_v4_103002_1_1	58	2058	-	5.10E+01	6.26E+01	5112.585051	-0.178472402	0.995386197	1	2.01E-03	1.74E-14
NM_030150.2	Dhx58	dd_Djap_v4_103002_1_2	148	1044	+	2.62E+01	3.49E+01	729.7629363	-0.292338931	0.955567647	1	1.97E-02	1.74E-14
XM_002770662.1	INO80	dd_Djap_v4_103017_1_1	640	3447	+	6.04E+00	1.07E+01	833.8631425	-0.712588187	0.28099151	1	5.51E-01	1.74E-14
NM_001246781.1	HDAC5	dd_Djap_v4_103017_4_1	642	2048	-	8.86E+00	1.02E+01	1057.459714	-0.073657477	0.999878668	1	5.27E-05	1.74E-14
XM_003560026.3	BRADI_1g24377v3	dd_Djap_v4_103028_1_1	397	657	-	6.26E+00	7.17E+00	802.543715	-0.075156922	0.997531891	1	1.07E-03	1.74E-14
NM_004799.3	ZFYVE9	dd_Djap_v4_103057_2_1	561	776	-	2.98E+01	3.11E+01	2054.205224	-0.032982681	0.999999506	1	2.15E-07	1.74E-14
NM_001166138.1	Armc8	dd_Djap_v4_103071_1_2	1359	1655	-	8.05E+00	8.14E+00	900.8612282	0.149647738	0.999945628	1	2.36E-05	1.74E-14
NM_017542.4	POGK	dd_Djap_v4_103072_4_1	572	889	-	1.90E+01	2.96E+01	403.7014973	-0.600126737	0.480360302	1	3.18E-01	1.74E-14
NM_200541.1	zgc:66101	dd_Djap_v4_103084_1_1	2674	3738	-	3.05E+00	4.54E+00	430.8232929	-0.457712665	0.715911458	1	1.45E-01	1.74E-14
NM_001243259.1	HINFP	dd_Djap_v4_103095_2_1	106	555	+	3.17E+01	2.63E+01	1300.424272	0.397333222	0.930848704	1	3.11E-02	1.74E-14
NM_052973.2	Strn3	dd_Djap_v4_103097_9_1	243	1514	+	3.65E+01	3.88E+01	2308.031664	0.040975874	0.999992264	1	3.36E-06	1.74E-14
NM_153046.2	TDRD9	dd_Djap_v4_103150_2_1	931	4845	-	1.52E+01	2.10E+01	2585.011528	-0.346874526	0.957665349	1	1.88E-02	1.74E-14
NM_111477.4	ANP3	dd_Djap_v4_103217_2_1	1076	1810	+	3.14E+02	2.74E+02	2789.800426	0.229954974	0.999981199	1	8.17E-06	1.74E-14
NM_001281389.1,NM_002180.2	IGHMBP2	dd_Djap_v4_103228_7_1	144	3011	-	2.90E+00	3.46E+00	233.8266033	-0.069931619	0.998387705	1	7.01E-04	1.74E-14
NM_031586.1	Ighmbp2	dd_Djap_v4_103228_7_2	1387	3795	+	2.11E-01	2.41E-01	23.60741335	-0.066568154	0.945504493	1	2.43E-02	1.74E-14
NM_106586.4	RGLG4	dd_Djap_v4_103242_2_1	1431	1562	+	2.13E+01	1.87E+01	764.1298131	0.239554034	0.985981579	1	6.13E-03	1.74E-14
NM_006133.2	DAGLA	dd_Djap_v4_103256_3_1	118	2196	+	6.29E+00	8.12E+00	436.4682393	-0.288658443	0.954279552	1	2.03E-02	1.74E-14
NM_183221.3	Fat4	dd_Djap_v4_103268_1_1	824	3166	-	9.00E+00	1.10E+01	860.4970565	-0.296376743	0.922801741	1	3.49E-02	1.74E-14
NM_001243253.1	TIGD6	dd_Djap_v4_14_6_2	5	370	+	5.65E+01	7.40E+01	927.1728973	-0.238882441	0.973368899	1	1.17E-02	1.74E-14
NM_001301237.1	CTPS1	dd_Djap_v4_49_2_2	12	989	-	2.45E+01	2.96E+01	1532.953824	-0.12395184	0.99997148	1	1.24E-05	1.74E-14
NM_001091903.1	unc50-a	dd_Djap_v4_62_5_1	357	848	+	2.07E+00	1.55E+00	32.49434236	0.589733838	0.504756721	1	2.97E-01	1.74E-14
NM_001095053.2	unc50-b	dd_Djap_v4_62_5_2	50	796	+	7.96E+00	7.63E+00	130.25894	0.182413341	0.943127033	1	2.54E-02	1.74E-14
NM_001322253.1	RAD54L2	dd_Djap_v4_124_1_1	2907	4115	-	5.68E+00	1.14E+01	1087.759853	-0.891675337	0.102166895	1	9.91E-01	1.74E-14
NM_001034168.1	Ank2	dd_Djap_v4_137_4_1	277	888	-	7.07E+01	7.54E+01	2793.223028	-0.361850813	0.864943981	1	6.30E-02	1.74E-14
NM_000037.3	ANK1	dd_Djap_v4_137_4_2	97	336	+	3.92E+02	4.43E+02	17760.05223	0.064792629	1	1	1.17E-11	1.74E-14
NM_001006231.1	RPAP3	dd_Djap_v4_197_1_1	468	1718	+	2.43E+00	2.17E+00	184.8393356	0.277769697	0.900760277	1	4.54E-02	1.74E-14
NM_001012116.1,NM_012031.3	Spag1	dd_Djap_v4_197_1_2	85	1113	+	1.13E+01	1.23E+01	953.5960052	0.007679782	0.999998648	1	5.87E-07	1.74E-14
NM_052972.2	LRG1	dd_Djap_v4_247_7_1	873	1565	-	4.35E+00	4.09E+00	184.6623124	0.205982983	0.980262446	1	8.66E-03	1.74E-14
NM_001308022.1,NM_174766.2	TNS1	dd_Djap_v4_247_13_1	2510	3370	+	4.15E+01	5.23E+01	3305.914327	-0.28582922	0.975741263	1	1.07E-02	1.74E-14
NM_001242338.2	ATAD2B	dd_Djap_v4_286_1_1	763	3012	-	7.11E+00	1.14E+01	925.5958755	-0.550896852	0.611538101	1	2.14E-01	1.74E-14
NZ_JAMKYJ010000016.1	oxlT	dd_Djap_v4_323_3_4	430	1284	+	5.06E+01	4.14E+01	1603.837554	0.423043515	0.923963653	1	3.43E-02	1.74E-14
NM_152527.4	SLC16A14	dd_Djap_v4_323_3_5	268	543	+	5.94E+00	3.84E+00	87.54908498	0.652233028	0.409535299	1	3.88E-01	1.74E-14
NM_001302764.1	Slc4a3	dd_Djap_v4_345_1_1	316	2982	-	3.06E+01	3.99E+01	3687.086182	-0.277377445	0.99102195	1	3.92E-03	1.74E-14
NM_001201855.2	Myo31DF	dd_Djap_v4_357_1_1	1	1653	+	1.60E+01	1.64E+01	830.4866821	0.093935871	0.998786922	1	5.27E-04	1.74E-14
XM_548273.5	MYO1D	dd_Djap_v4_357_2_1	2	1258	-	1.44E+01	1.65E+01	456.8741621	-0.074574826	0.999132195	1	3.77E-04	1.74E-14
NM_004998.3	MYO1E	dd_Djap_v4_358_1_1	53	3367	+	3.53E+01	4.68E+01	3768.454124	-0.285393921	0.96794393	1	1.41E-02	1.74E-14
NM_001111200.1	rbck1	dd_Djap_v4_398_1_1	427	888	+	2.37E+02	2.36E+02	4799.568364	0.197386852	0.99999522	1	2.08E-06	1.74E-14
NM_116330.3	At4g01020	dd_Djap_v4_398_1_8	734	1111	-	6.86E+00	8.33E+00	75.52614826	-0.170941688	0.937115413	1	2.82E-02	1.74E-14
NM_005760.2	CEBPZ	dd_Djap_v4_515_1_1	697	2571	-	4.72E+00	6.46E+00	374.7697031	-0.318704113	0.917340851	1	3.75E-02	1.74E-14
NM_031923.3	TAF3	dd_Djap_v4_545_4_1	327	491	-	3.33E+00	7.36E+00	423.1068248	-1.06446825	0.034648266	1	1.46E+00	1.74E-14
NM_001100594.1	SNRK	dd_Djap_v4_556_1_1	2547	3548	-	2.85E+01	2.74E+01	2293.365486	0.150869751	0.999538448	1	2.00E-04	1.74E-14
NM_134013.3	Psme4	dd_Djap_v4_570_1_1	8	2113	+	7.62E+00	1.06E+01	1508.804573	-0.354416468	0.932130773	1	3.05E-02	1.74E-14
NM_001168347.2	NSUN5	dd_Djap_v4_677_1_1	730	2046	-	3.02E+00	6.35E+00	253.0839494	-0.950715396	0.065526605	1	1.18E+00	1.74E-14
NM_001012197.2	Hsp90b1	dd_Djap_v4_710_2_3	2199	3029	-	7.59E+01	1.48E+02	3328.110244	-0.842859253	0.138121715	1	8.60E-01	1.74E-14
NM_001003327.2,NM_174700.2,NM_214103.1	HSP90B1	dd_Djap_v4_710_2_5	186	2336	-	7.85E+01	1.47E+02	3873.601223	-0.791686113	0.130061196	1	8.86E-01	1.74E-14
NM_001045214.1	thbs3b	dd_Djap_v4_710_4_1	3	401	-	1.43E-01	0.00E+00	0.33602979	2.000249308	0.624675362	1	2.04E-01	1.74E-14
NM_170753.3	PGBD3	dd_Djap_v4_732_1_1	1390	1704	+	4.51E-01	6.18E-01	29.99598553	-0.328873178	0.741734725	1	1.30E-01	1.74E-14
NM_001318369.1	SLC6A5	dd_Djap_v4_732_3_3	80	1186	+	7.50E+00	1.90E+01	693.8401325	-1.009469756	0.014324041	1	1.84E+00	1.74E-14
NM_003916.4	AP1S2	dd_Djap_v4_819_8_1	309	773	-	8.73E+01	7.62E+01	1450.586177	0.320193647	0.982260452	1	7.77E-03	1.74E-14
NM_001290378.1	Ap1s2	dd_Djap_v4_819_8_2	300	728	-	4.36E+01	3.38E+01	635.6032384	0.505067983	0.703040165	1	1.53E-01	1.74E-14
XM_001839313.2	ACT1	dd_Djap_v4_834_1_1	2	229	+	0.00E+00	1.80E-01	0.131002181	-0.740190331	0.857535651	1	6.67E-02	1.74E-14
NM_014674.2	EDEM1	dd_Djap_v4_898_7_1	219	1802	+	1.43E+01	1.51E+01	666.797741	0.051502738	0.99996512	1	1.51E-05	1.74E-14
NM_001134040.1	U2SURP	dd_Djap_v4_922_1_1	600	2840	-	1.30E+01	2.34E+01	1461.204424	-0.728775777	0.254162862	1	5.95E-01	1.74E-14
NM_001201790.2	Piezo	dd_Djap_v4_934_1_1	5144	7489	+	2.22E+00	3.14E+00	541.5660648	-0.40462599	0.820954354	1	8.57E-02	1.74E-14
XM_743132.1	sym1	dd_Djap_v4_1001_4_1	165	464	-	3.04E-01	1.14E-01	2.586566848	1.721755349	0.291584672	1	5.35E-01	1.74E-14
NM_001098145.2	MPV17L2	dd_Djap_v4_1001_4_2	147	683	-	6.49E+00	7.45E+00	94.36339927	-0.071128737	0.976104546	1	1.05E-02	1.74E-14
NM_001038999.2	Atp8a1	dd_Djap_v4_1014_1_1	11	2056	+	4.79E+01	5.60E+01	2968.950951	-0.105507105	0.999635375	1	1.58E-04	1.74E-14
NM_212787.1	unc119b	dd_Djap_v4_1015_3_1	121	708	+	3.11E+01	2.93E+01	626.3463279	0.206739278	0.995389338	1	2.01E-03	1.74E-14
NM_001320350.1,XM_001622185.1	TRPM2	dd_Djap_v4_1056_1_1	121	3252	+	7.65E+01	8.86E+01	6822.360712	-0.085825065	0.999997009	1	1.30E-06	1.74E-14
NM_001043083.2	Trpm	dd_Djap_v4_1056_1_2	10	2544	+	6.39E+00	5.75E+00	502.5365542	0.284420453	0.984731456	1	6.68E-03	1.74E-14
NM_001202794.1	CML12	dd_Djap_v4_1243_1_1	148	321	-	5.93E+00	4.72E+00	24.68380564	0.418023527	0.65581697	1	1.83E-01	1.74E-14
NM_021847.3	Vapb	dd_Djap_v4_1808_1_1	24	446	+	8.63E+01	8.23E+01	2643.60194	0.196533857	0.999755598	1	1.06E-04	1.74E-14
NM_001009825.1	Ppp1r7	dd_Djap_v4_2781_1_1	113	1009	+	1.78E+01	1.91E+01	458.4244158	0.020732291	0.999964546	1	1.54E-05	1.74E-14
NM_133681.4	Tspan1	dd_Djap_v4_2875_1_1	95	712	+	1.37E+02	1.22E+02	3492.025742	0.291505435	0.996725212	1	1.42E-03	1.74E-14
NM_013302.3	EEF2K	dd_Djap_v4_2893_1_1	495	1208	+	1.59E+02	1.60E+02	11375.98673	0.11251875	0.999999999	1	6.34E-10	1.74E-14
NM_001132657.1	NUTF2	dd_Djap_v4_2914_1_2	169	429	-	4.29E+01	5.06E+01	505.3259014	-0.140260886	0.999015971	1	4.28E-04	1.74E-14
NC_011899.1	obg	dd_Djap_v4_2928_1_1	281	976	+	1.16E+01	1.31E+01	306.1992256	-0.057584244	0.999755411	1	1.06E-04	1.74E-14
NM_001112962.1	borcs5	dd_Djap_v4_2963_1_1	162	536	+	2.05E+01	1.95E+01	403.0785916	0.196894492	0.996190122	1	1.66E-03	1.74E-14
NM_001002860.3	BTBD7	dd_Djap_v4_3073_1_1	246	2729	+	1.05E+01	1.37E+01	1242.726419	-0.258647678	0.990060676	1	4.34E-03	1.74E-14
NM_002689.3	POLA2	dd_Djap_v4_3095_1_1	148	1032	-	5.51E+00	7.73E+00	300.4006024	-0.359604349	0.906295422	1	4.27E-02	1.74E-14
NM_013676.1	Supt5h	dd_Djap_v4_3130_1_1	445	2799	+	4.17E+01	5.36E+01	4094.26432	-0.247097524	0.962854963	1	1.64E-02	1.74E-14
NM_207278.2	Tigd4	dd_Djap_v4_3331_1_1	6	254	+	2.63E+01	3.06E+01	1063.039739	-0.140158107	0.999916082	1	3.64E-05	1.74E-14
NM_001082637.1,NM_021095.2	SLC5A6	dd_Djap_v4_3374_1_1	14	463	-	7.20E+00	5.29E+00	289.7040862	0.618711251	0.427362956	1	3.69E-01	1.74E-14
NM_001042465.2,NM_174161.3,NM_204811.2	PSAP	dd_Djap_v4_3433_1_1	650	925	+	1.27E+03	1.31E+03	58297.24998	-0.023466013	0.999999997	1	1.23E-09	1.74E-14
NM_001130194.1	Best2	dd_Djap_v4_3471_1_1	98	934	+	9.60E+00	7.72E+00	377.828737	0.429022118	0.83189107	1	7.99E-02	1.74E-14
XM_001353900.3	wls	dd_Djap_v4_3496_1_1	420	1994	+	7.85E+00	6.97E+00	465.0804151	0.298558925	0.984720514	1	6.69E-03	1.74E-14
NM_144815.2	Hdhd5	dd_Djap_v4_3628_1_1	196	1395	-	1.02E+02	1.28E+02	4553.563889	-0.22769606	0.999735754	1	1.15E-04	1.74E-14
NM_010832.5	Msl3	dd_Djap_v4_3639_1_1	30	335	+	1.34E+01	1.49E+01	563.0912817	-0.034857804	0.999958802	1	1.79E-05	1.74E-14
NM_003358.2	UGCG	dd_Djap_v4_3676_1_1	190	1317	+	6.24E+01	4.91E+01	2312.063993	0.476220298	0.811316552	1	9.08E-02	1.74E-14
NM_001310668.1	Znf142	dd_Djap_v4_3687_1_2	883	1050	-	2.59E-01	1.54E-01	19.48938513	0.904141487	0.711631189	1	1.48E-01	1.74E-14
NM_175229.3	Srrm2	dd_Djap_v4_3720_1_1	1107	1574	-	9.42E+00	1.26E+01	424.6801011	-0.301890709	0.754856631	1	1.22E-01	1.74E-14
NC_002973.6	inlA	dd_Djap_v4_3767_1_1	119	688	+	3.32E+00	3.30E+00	80.81580746	0.126997988	0.958185934	1	1.86E-02	1.74E-14
NM_001171135.1	ZBED1	dd_Djap_v4_3791_1_1	1777	3210	+	2.18E+01	2.65E+01	1334.150655	-0.391541363	0.916500046	1	3.79E-02	1.74E-14
NM_001300256.1	CG1239	dd_Djap_v4_3832_1_1	306	719	-	1.63E+01	1.38E+01	241.5207393	0.362800244	0.888397622	1	5.14E-02	1.74E-14
NM_125625.3	IRE	dd_Djap_v4_3844_1_1	891	1433	-	0.00E+00	4.19E-02	1.257294291	-3.665349931	0.137747188	1	8.61E-01	1.74E-14
NM_001160223.1	RNF170	dd_Djap_v4_3867_1_1	149	592	-	1.71E+01	1.53E+01	310.6658105	0.280911171	0.977059227	1	1.01E-02	1.74E-14
NM_015163.5	TRIM9	dd_Djap_v4_3909_1_1	482	2611	-	2.65E+01	2.67E+01	1853.822756	0.111577793	0.999804784	1	8.48E-05	1.74E-14
NM_205630.1	hycc1	dd_Djap_v4_3951_1_1	940	1839	-	1.42E+01	1.32E+01	637.746614	0.232516032	0.998877833	1	4.88E-04	1.74E-14
NM_001133449.1	DMTN	dd_Djap_v4_3963_1_2	871	1047	+	9.23E-01	1.34E+00	53.45056092	-0.39819765	0.690315374	1	1.61E-01	1.74E-14
NM_001044370.1	MPPED1	dd_Djap_v4_4045_1_1	236	865	+	9.34E+00	1.09E+01	362.2161395	-0.094939187	0.989604347	1	4.54E-03	1.74E-14
NM_001143683.1,NM_198778.2	Mpped2	dd_Djap_v4_4045_1_2	1189	1695	-	9.39E-01	9.75E-01	37.67617023	0.128922844	0.91281339	1	3.96E-02	1.74E-14
NM_033079.2	M1ap	dd_Djap_v4_4091_2_1	38	994	-	3.87E-01	4.24E-01	8.338660235	-0.027438798	0.978876131	1	9.27E-03	1.74E-14
NM_001015835.1	nubp1	dd_Djap_v4_4102_1_1	105	1010	+	4.40E+01	4.41E+01	1203.29835	0.123360624	0.999873634	1	5.49E-05	1.74E-14
NM_001159715.1	KDELR2	dd_Djap_v4_4127_1_1	293	925	-	1.23E+02	9.14E+01	2252.833485	0.546680431	0.620477301	1	2.07E-01	1.74E-14
XM_001986050.1,XM_002006007.2	Fsn	dd_Djap_v4_4139_2_1	919	1146	+	1.14E+01	1.19E+01	373.269654	0.06222516	0.999590192	1	1.78E-04	1.74E-14
NM_135958.5	Trpgamma	dd_Djap_v4_4150_1_1	196	2466	+	8.30E+00	7.66E+00	624.757535	0.148887477	0.99228988	1	3.36E-03	1.74E-14
NM_001329616.1	SCAND3	dd_Djap_v4_4161_1_1	332	793	+	2.16E+01	2.94E+01	482.1841548	-0.324681057	0.935953666	1	2.87E-02	1.74E-14
NM_001164737.1,NM_001172924.1	CALCR	dd_Djap_v4_4244_1_1	224	1240	-	1.16E+01	1.41E+01	463.0925251	-0.143024296	0.999431803	1	2.47E-04	1.74E-14
NM_008135.4,NM_053818.2	Slc6a9	dd_Djap_v4_4278_1_1	66	1754	+	2.65E+01	2.83E+01	1417.129819	0.044506199	0.999984361	1	6.79E-06	1.74E-14
NM_026395.1	Rer1	dd_Djap_v4_4389_1_1	4	336	-	1.93E+01	2.39E+01	343.3044453	-0.18928357	0.98795582	1	5.26E-03	1.74E-14
NM_001271213.1	SQOR	dd_Djap_v4_4628_1_1	5	334	+	5.88E+01	6.37E+01	1990.561051	0.005514773	0.999999953	1	2.05E-08	1.74E-14
NM_001160147.1,NM_176643.2	DDHD1	dd_Djap_v4_4724_1_1	28	711	+	8.37E+00	1.56E+01	616.129987	-0.602363131	0.464003852	1	3.33E-01	1.74E-14
NM_017379.2	Tuba8	dd_Djap_v4_5214_1_1	396	1703	-	1.90E-01	3.02E-01	10.50179171	-0.530661104	0.606730237	1	2.17E-01	1.74E-14
NM_001082746.1,NM_001134335.1	EIF2AK1	dd_Djap_v4_5393_1_1	40	1116	+	7.77E+00	8.12E+00	246.9210348	0.059228916	0.997668899	1	1.01E-03	1.74E-14
NM_001097465.1	SNRPE	dd_Djap_v4_5547_1_1	245	511	-	4.82E+01	5.99E+01	462.0787429	-0.198267456	0.98845711	1	5.04E-03	1.74E-14
NM_015653.4	RIBC2	dd_Djap_v4_5686_1_1	63	1184	-	7.44E+01	6.20E+01	2785.576335	0.391717075	0.916325559	1	3.80E-02	1.74E-14
NM_001256215.1	fermt2	dd_Djap_v4_6095_1_1	7	354	-	3.12E+00	2.48E+00	17.01128884	0.429520432	0.661954119	1	1.79E-01	1.74E-14
NM_001316332.1	MAP2K3	dd_Djap_v4_6247_1_1	2	235	+	2.79E+01	3.14E+01	795.175808	-0.033273891	0.999970239	1	1.29E-05	1.74E-14
NM_001011177.1,NM_001090507.1	zfr	dd_Djap_v4_6511_3_1	1335	1646	-	1.41E+02	1.51E+02	4434.242656	0.106856994	0.999999859	1	6.11E-08	1.74E-14
NM_026000.2	Psmd9	dd_Djap_v4_6555_1_1	72	677	+	1.54E+01	1.43E+01	197.8702441	0.224492297	0.978694653	1	9.35E-03	1.74E-14
NM_001011025.1	ada	dd_Djap_v4_6745_1_1	94	1086	+	2.73E+01	2.02E+01	858.4453199	0.594090572	0.486728736	1	3.13E-01	1.74E-14
NM_001267723.1	CCDC61	dd_Djap_v4_6770_1_1	1017	1907	-	4.02E+00	4.34E+00	200.2695951	0.015227842	0.99889508	1	4.80E-04	1.74E-14
NM_001080543.1	CACTIN	dd_Djap_v4_6822_1_1	94	1605	-	1.27E+01	1.95E+01	713.086685	-0.499250242	0.671597505	1	1.73E-01	1.74E-14
NM_001104084.4	TrpA1	dd_Djap_v4_6834_1_1	180	593	+	1.32E+01	1.17E+01	733.660612	0.440162272	0.887489507	1	5.18E-02	1.74E-14
NM_001274851.1	Klc	dd_Djap_v4_6845_1_1	675	2240	-	2.38E+01	2.63E+01	1175.664211	0.025486813	0.999998597	1	6.09E-07	1.74E-14
NM_142859.3	CG17119	dd_Djap_v4_6882_3_1	203	424	+	1.12E+01	1.25E+01	388.3374576	-0.063579207	0.999821312	1	7.76E-05	1.74E-14
NM_001031681.2	CTNS	dd_Djap_v4_6882_3_2	168	737	+	2.46E-01	2.73E-01	4.206528512	0.113052867	0.927176646	1	3.28E-02	1.74E-14
NM_002401.3	MAP3K3	dd_Djap_v4_6928_5_1	496	1332	+	2.26E+02	2.17E+02	8591.124728	0.226324586	0.999997425	1	1.12E-06	1.74E-14
NM_032246.4	MEX3B	dd_Djap_v4_6939_1_1	1953	2165	-	1.38E+01	1.76E+01	1251.261488	-0.226063134	0.993459459	1	2.85E-03	1.74E-14
NC_000962.3	accD1	dd_Djap_v4_6952_3_1	369	1463	+	1.25E+01	1.27E+01	492.816839	0.110313478	0.99986628	1	5.81E-05	1.74E-14
NM_030026.2	Mccc2	dd_Djap_v4_6952_3_2	200	1513	+	5.46E+01	6.20E+01	2711.14039	-0.056108984	0.999999993	1	2.97E-09	1.74E-14
NM_119564.5	MCCB	dd_Djap_v4_6952_3_3	251	679	+	3.98E+00	2.02E+00	50.35997414	1.109894048	0.064571862	1	1.19E+00	1.74E-14
NC_010628.1	Npun_R6513	dd_Djap_v4_6963_1_1	186	854	+	2.73E+01	3.24E+01	2335.262895	-0.173648343	0.993437779	1	2.86E-03	1.74E-14
NM_199787.2	n4bp1	dd_Djap_v4_7009_2_1	131	838	-	4.02E+01	4.67E+01	1627.398201	-0.09100684	0.999999399	1	2.61E-07	1.74E-14
NM_001023570.3	IQCB1	dd_Djap_v4_7020_1_1	446	2257	-	6.03E+00	5.90E+00	345.5759734	0.157060529	0.995377367	1	2.01E-03	1.74E-14
NM_001006828.2	coq6	dd_Djap_v4_7031_1_1	105	1397	-	2.22E+01	2.51E+01	896.2637418	-0.049859417	0.999999007	1	4.31E-07	1.74E-14
NM_080366.3	eEF2	dd_Djap_v4_7053_1_1	2	2491	-	2.35E-01	0.00E+00	0.170666536	1.183363021	0.774118839	1	1.11E-01	1.74E-14
NM_001075121.1,NM_001132075.1,NM_205368.1	EEF2	dd_Djap_v4_7053_1_2	2	1249	-	1.97E+03	2.28E+03	72053.24391	-0.085036399	0.999997752	1	9.76E-07	1.74E-14
NM_001319453.1	KIF3A	dd_Djap_v4_7065_1_1	176	2128	-	1.34E+01	1.78E+01	886.5530026	-0.289240309	0.918802668	1	3.68E-02	1.74E-14
NM_001087098.1	gapdh	dd_Djap_v4_7076_1_1	109	1086	-	2.89E+03	2.83E+03	76125.4866	0.154344725	0.999994561	1	2.36E-06	1.74E-14
NM_001004120.2	nfil3	dd_Djap_v4_7098_2_1	484	705	+	8.89E+00	1.02E+01	579.2603132	-0.07892112	0.999938073	1	2.69E-05	1.74E-14
NM_019933.2	Ptpn4	dd_Djap_v4_7143_2_1	1937	3196	+	1.22E+01	1.39E+01	994.5129241	-0.045478187	0.999997504	1	1.08E-06	1.74E-14
NM_001100169.1	IMMT	dd_Djap_v4_7177_1_1	105	1559	-	2.56E+01	4.65E+01	1963.072457	-0.7428826	0.189470854	1	7.22E-01	1.74E-14
NM_001320407.1	klhl21	dd_Djap_v4_7199_1_1	143	586	+	1.97E+00	4.39E+00	130.9636058	-1.025361686	0.030560621	1	1.51E+00	1.74E-14
NM_001320497.1	CARNMT1	dd_Djap_v4_7232_1_1	172	1257	-	1.78E+01	2.20E+01	628.1681798	-0.173489109	0.996515481	1	1.52E-03	1.74E-14
NM_009423.4	Traf4	dd_Djap_v4_7265_1_1	93	1193	-	1.79E+02	1.94E+02	4550.489865	0.029476528	1	1	2.98E-11	1.74E-14
NM_011633.2	Traf5	dd_Djap_v4_7265_1_2	108	536	-	2.77E+02	3.24E+02	6139.019882	-0.163535166	0.99999981	1	8.27E-08	1.74E-14
NM_001259777.2	CalpB	dd_Djap_v4_7299_1_1	893	2923	+	2.58E+02	2.63E+02	18202.63136	0.10417999	0.999999989	1	4.83E-09	1.74E-14
NM_007937.3	Epha5	dd_Djap_v4_7321_3_1	3	482	-	1.77E+00	1.11E+00	17.48628544	0.766887097	0.416364048	1	3.81E-01	1.74E-14
NM_001030112.2	otof	dd_Djap_v4_7333_1_1	457	3432	-	3.18E+00	3.49E+00	253.9307621	-0.058258482	0.97670763	1	1.02E-02	1.74E-14
NM_000403.3,NM_001206208.1	GALE	dd_Djap_v4_7345_1_1	135	1142	-	2.38E+01	3.39E+01	803.3397087	-0.379328761	0.912826805	1	3.96E-02	1.74E-14
XM_015755237.1	UGE-3	dd_Djap_v4_7345_1_2	62	301	+	3.43E-01	2.96E-01	1.552028305	0.421207211	0.8686883	1	6.11E-02	1.74E-14
NM_027902.2	Tmprss6	dd_Djap_v4_7390_1_1	75	956	-	1.15E+03	8.62E+02	21101.80944	0.52001951	0.80222875	1	9.57E-02	1.74E-14
NM_001086763.1	ak2	dd_Djap_v4_7414_1_1	110	763	-	7.11E+01	8.23E+01	1361.545239	-0.08680678	0.99998877	1	4.88E-06	1.74E-14
NM_212639.1	ints10	dd_Djap_v4_7428_1_1	922	2025	-	1.21E+01	1.30E+01	665.7862347	0.019551477	0.999999805	1	8.47E-08	1.74E-14
NM_080467.3	Atp6v0a4	dd_Djap_v4_7461_1_1	206	2233	+	2.20E+01	2.40E+01	1405.169017	0.004311548	0.999999997	1	1.22E-09	1.74E-14
NM_001243050.1	Atp6v0a1	dd_Djap_v4_7461_1_2	143	2686	-	1.13E+02	1.08E+02	7835.934046	0.197747761	0.999992494	1	3.26E-06	1.74E-14
NM_001011681.3	GRB14	dd_Djap_v4_7557_1_1	1168	1989	+	6.05E+01	5.28E+01	3154.364305	0.319700076	0.982174447	1	7.81E-03	1.74E-14
NM_024308.3,NM_204507.1	DHRS11	dd_Djap_v4_7568_1_1	232	996	-	6.08E+01	5.66E+01	1233.224098	0.150658633	0.999986375	1	5.92E-06	1.74E-14
NM_005399.4	PRKAB2	dd_Djap_v4_7591_1_1	354	953	+	2.24E+01	2.41E+01	1310.363298	0.025303187	0.999999842	1	6.85E-08	1.74E-14
NM_001034613.1,NM_004279.2	PMPCB	dd_Djap_v4_7604_1_1	46	1335	-	2.40E+01	3.12E+01	971.7948097	-0.251417764	0.995794183	1	1.83E-03	1.74E-14
NM_009209.3	Slc6a2	dd_Djap_v4_7650_1_1	364	2172	+	2.06E+01	1.75E+01	1083.30977	0.359524936	0.987410757	1	5.50E-03	1.74E-14
NM_001128929.3	ROBO2	dd_Djap_v4_7685_1_1	195	2639	+	8.73E+00	1.41E+01	1271.919716	-0.577335726	0.517418945	1	2.86E-01	1.74E-14
NM_020319.2	ANKMY2	dd_Djap_v4_7765_1_1	48	1139	+	1.86E+01	2.07E+01	633.4673297	-0.025995002	0.99999004	1	4.33E-06	1.74E-14
NM_001092879.1	traf6-b	dd_Djap_v4_8668_1_1	3	239	+	2.72E+02	2.72E+02	3723.196218	0.158622816	0.999989447	1	4.58E-06	1.74E-14
NM_001297609.1	MAP3K6	dd_Djap_v4_8796_1_1	35	259	+	7.57E+00	8.16E+00	14.04321428	-0.07458832	0.938979844	1	2.73E-02	1.74E-14
NM_008466.5	Kpna3	dd_Djap_v4_9103_2_1	16	552	+	5.86E+00	7.99E+00	260.7029075	-0.397675735	0.837367671	1	7.71E-02	1.74E-14
NM_001095721.1	svop	dd_Djap_v4_10200_1_1	6	296	+	1.99E+01	2.45E+01	605.8676187	-0.194600285	0.99575501	1	1.85E-03	1.74E-14
NM_001075441.1,NM_018711.4	SVOP	dd_Djap_v4_10200_2_1	1	543	-	1.70E+01	1.91E+01	619.1097424	-0.029691504	0.999950784	1	2.14E-05	1.74E-14
NM_006609.4	MAP3K2	dd_Djap_v4_10679_1_1	1	255	-	9.39E+01	9.87E+01	1994.009696	0.195569641	0.999991641	1	3.63E-06	1.74E-14
NM_029437.2	Ckap5	dd_Djap_v4_10683_2_1	523	6246	-	4.68E+00	1.21E+01	847.6017848	-1.097447728	0.044065125	1	1.36E+00	1.74E-14
NM_001008938.3	CKAP5	dd_Djap_v4_10683_2_3	535	6312	-	2.39E+00	4.44E+00	528.9772535	-0.75654639	0.254440215	1	5.94E-01	1.74E-14
XM_638068.1	fray2	dd_Djap_v4_10683_4_1	3	224	+	1.02E+01	1.20E+01	15.71657788	-0.078614829	0.937187285	1	2.82E-02	1.74E-14
NM_101266.4	VIK	dd_Djap_v4_10683_6_2	8	601	-	2.02E+01	2.45E+01	528.1612179	-0.112895522	0.999811596	1	8.18E-05	1.74E-14
NM_032250.3	ANKRD20A1	dd_Djap_v4_10683_6_3	4	114	+	3.30E-01	0.00E+00	1.365332285	4.013777103	0.252489069	1	5.98E-01	1.74E-14
NM_001014858.1	RNF34	dd_Djap_v4_10747_1_2	365	682	+	8.44E-02	0.00E+00	0.511999607	2.601882952	0.519796025	1	2.84E-01	1.74E-14
NM_001007925.1	RNF141	dd_Djap_v4_10747_1_3	545	691	+	4.04E+00	4.66E+00	56.19185371	-0.08435567	0.949729824	1	2.24E-02	1.74E-14
NM_178510.1	ANKK1	dd_Djap_v4_10747_2_9	190	1191	-	3.24E+01	3.63E+01	2173.204103	-0.027107063	0.999999991	1	3.94E-09	1.74E-14
NM_031935.2	HMCN1	dd_Djap_v4_10758_1_1	283	768	-	5.14E+01	5.52E+01	6453.937483	-0.342473853	0.829329648	1	8.13E-02	1.74E-14
NM_203303.2	ZCCHC13	dd_Djap_v4_10795_1_1	44	265	-	1.29E+02	1.94E+02	419.7513026	-0.357868555	0.81147713	1	9.07E-02	1.74E-14
NM_001078874.1	ccdc39	dd_Djap_v4_10807_3_1	36	1058	-	9.31E+00	1.66E+01	538.3623153	-0.752524732	0.3209013	1	4.94E-01	1.74E-14
NM_014611.2	MDN1	dd_Djap_v4_10851_1_1	3	3008	-	9.30E+00	1.71E+01	1546.255583	-0.674275984	0.429333722	1	3.67E-01	1.74E-14
NM_001244612.1	IGF1R	dd_Djap_v4_10907_4_1	2	232	+	4.83E+00	3.80E+00	46.37723034	0.470213391	0.626472238	1	2.03E-01	1.74E-14
NM_001097361.1,NM_131248.1	egr1	dd_Djap_v4_10940_2_3	1620	1892	+	7.46E+01	1.26E+02	3262.359754	-0.551501898	0.641108239	1	1.93E-01	1.74E-14
NM_001002310.1,NM_001136518.1	pkd2	dd_Djap_v4_10951_1_1	17	499	+	3.66E+01	3.20E+01	1714.407091	0.336376368	0.963592343	1	1.61E-02	1.74E-14
NM_001076780.1	PKD1L2	dd_Djap_v4_10951_1_2	23	358	+	1.33E-01	7.35E-01	7.814770059	-2.338910464	0.135364004	1	8.68E-01	1.74E-14
NM_029686.4	Pkd1l2	dd_Djap_v4_10951_2_1	552	2318	-	4.42E+00	5.68E+00	1177.531574	-0.199834564	0.928221413	1	3.23E-02	1.74E-14
NM_001298329.1	hiw	dd_Djap_v4_10962_2_5	37	444	+	3.70E-01	1.22E-01	2.006696444	1.604906076	0.491233583	1	3.09E-01	1.74E-14
NM_029928.2	Ptprb	dd_Djap_v4_10989_10_2	3	392	-	1.55E+01	1.47E+01	443.157277	0.200128913	0.97366681	1	1.16E-02	1.74E-14
NM_001081145.1	Tigd2	dd_Djap_v4_11091_1_1	3	356	+	3.27E+01	3.74E+01	91.82233849	-0.060521005	0.983219746	1	7.35E-03	1.74E-14
NM_001033181.1	Jrkl	dd_Djap_v4_11091_4_1	3	629	-	1.67E+01	2.16E+01	154.4460472	-0.282081462	0.893351475	1	4.90E-02	1.74E-14
NM_001256850.1	TTN	dd_Djap_v4_11222_1_2	948	8306	-	1.13E+01	2.08E+01	991.8117629	-0.673843687	0.449065329	1	3.48E-01	1.74E-14
NM_173648.3	CCDC141	dd_Djap_v4_11222_4_1	8	304	-	0.00E+00	1.38E-01	0.461343672	-2.222408114	0.582126908	1	2.35E-01	1.74E-14
NM_001333433.1	CHR28	dd_Djap_v4_11241_4_3	2574	2813	+	7.25E-02	1.18E-01	11.74245731	-0.615869714	0.520048355	1	2.84E-01	1.74E-14
NM_001184381.2	TY3B-G	dd_Djap_v4_11326_8_1	2	712	+	1.12E+02	1.57E+02	1182.375135	-0.422185349	0.792152262	1	1.01E-01	1.74E-14
NM_001181434.4	TY3B-I	dd_Djap_v4_11326_10_1	1	567	+	1.46E+01	2.17E+01	581.9758782	-0.469628595	0.692831106	1	1.59E-01	1.74E-14
NC_001867.1	gag-pol	dd_Djap_v4_11368_3_1	459	728	+	7.48E+01	1.05E+02	1802.06442	0.133130561	0.999989599	1	4.52E-06	1.74E-14
NM_026888.3	Phkg2	dd_Djap_v4_11398_1_1	59	751	-	2.86E+01	2.82E+01	390.2994921	0.140220292	0.995854115	1	1.80E-03	1.74E-14
NM_179954.3	ATG1C	dd_Djap_v4_11398_1_2	66	626	+	1.81E+01	1.50E+01	244.5684332	0.389752379	0.834886967	1	7.84E-02	1.74E-14
NM_152595.4	PGBD4	dd_Djap_v4_11526_4_6	180	638	+	1.19E+01	1.61E+01	380.4079715	-0.28381593	0.980615976	1	8.50E-03	1.74E-14
NM_001039649.2,NM_001195018.1	ZMYM5	dd_Djap_v4_11866_2_2	663	785	+	1.53E+01	1.96E+01	1200.682452	-0.132024016	0.99999712	1	1.25E-06	1.74E-14
NM_001289088.1	ZMYM1	dd_Djap_v4_11866_2_3	872	1783	+	4.93E+00	7.33E+00	314.0291026	-0.459658406	0.755731501	1	1.22E-01	1.74E-14
NM_001086537.1	dctn1	dd_Djap_v4_11879_1_1	689	2749	-	1.90E+00	3.43E+00	264.2626136	-0.728328275	0.291319035	1	5.36E-01	1.74E-14
NM_031745.2	Clip1	dd_Djap_v4_11879_1_2	645	833	-	6.82E-01	1.35E+00	18.72271131	-0.83595513	0.396624888	1	4.02E-01	1.74E-14
NM_001031967.2	kug	dd_Djap_v4_11941_2_1	1	237	-	7.59E+00	8.06E+00	57.41830978	-0.670722117	0.437390754	1	3.59E-01	1.74E-14
NM_018931.2	PCDHB11	dd_Djap_v4_11941_3_1	2	946	-	3.32E+00	6.31E+00	96.57195355	-0.817627839	0.290558183	1	5.37E-01	1.74E-14
NM_018926.2	PCDHGB6	dd_Djap_v4_11941_5_1	1	231	-	1.51E+01	2.02E+01	147.6047821	0.008195065	0.997490767	1	1.09E-03	1.74E-14
NM_165224.2	CadN	dd_Djap_v4_11941_9_2	12	287	+	2.94E+00	4.47E+00	85.9209507	-0.524318542	0.59555856	1	2.25E-01	1.74E-14
NM_001291285.1	FAT4	dd_Djap_v4_11941_9_4	106	669	-	1.64E+01	2.11E+01	1372.419924	-0.281005696	0.900875202	1	4.53E-02	1.74E-14
NM_009886.2	Celsr1	dd_Djap_v4_11941_9_7	1	1038	+	1.78E+00	3.10E+00	104.8975197	-0.649037399	0.413874163	1	3.83E-01	1.74E-14
NM_014246.1	CELSR1	dd_Djap_v4_11941_9_9	1	687	+	5.80E+00	4.91E+00	398.6429362	0.264843125	0.987127739	1	5.63E-03	1.74E-14
NM_003737.3	DCHS1	dd_Djap_v4_11941_9_10	25	276	+	5.20E+00	5.15E+00	119.9579484	0.401429212	0.733097209	1	1.35E-01	1.74E-14
NM_001278613.1	PCDH1	dd_Djap_v4_11941_9_12	4	312	-	7.21E+01	8.13E+01	6894.79205	-0.069915979	0.999998972	1	4.46E-07	1.74E-14
NM_001082582.1	PCDHAC1	dd_Djap_v4_11941_12_1	2	217	-	1.85E+01	4.28E+01	47.92746863	-1.094619355	0.102366411	1	9.90E-01	1.74E-14
NM_018917.3	PCDHGA4	dd_Djap_v4_11941_15_1	3	290	+	1.24E+01	2.37E+01	49.17472893	-0.799884983	0.3164005	1	5.00E-01	1.74E-14
NM_001022261.2	cdc7	dd_Djap_v4_11969_16_1	3	227	+	6.69E+00	6.46E+00	182.5845337	-0.207228225	0.969858482	1	1.33E-02	1.74E-14
NM_001107544.2	Dchs1	dd_Djap_v4_11995_1_1	1292	8113	+	1.42E+00	1.99E+00	457.9637384	-0.373269466	0.772634766	1	1.12E-01	1.74E-14
NM_018914.2	PCDHGA11	dd_Djap_v4_11995_1_2	3	584	+	1.52E-01	5.07E-01	9.215899776	-1.620259584	0.115310454	1	9.38E-01	1.74E-14
NM_001023860.1	Tf2-11	dd_Djap_v4_12010_10_7	41	343	-	2.45E+01	3.47E+01	669.042534	-0.472570912	0.696568596	1	1.57E-01	1.74E-14
NC_001362.1,NC_001364.1,NC_001871.1,NC_001940.1,NC_009424.4,NC_010819.1,NC_010820.1,NC_022517.1	pol	dd_Djap_v4_12025_1_11	1	207	-	2.33E+02	2.87E+02	3187.333031	-0.057238253	0.999999945	1	2.38E-08	1.74E-14
NM_001033196.2	Znfx1	dd_Djap_v4_12112_1_1	1	234	+	4.19E+01	5.02E+01	5949.724401	-0.141051135	0.999260652	1	3.21E-04	1.74E-14
NM_021035.2	ZNFX1	dd_Djap_v4_12112_5_4	663	1334	-	1.16E+01	1.03E+01	386.7228113	0.167289768	0.992750792	1	3.16E-03	1.74E-14
NM_145720.3	TIGD4	dd_Djap_v4_12176_1_5	4	405	-	1.91E+01	2.26E+01	190.3265843	-0.334726001	0.852494359	1	6.93E-02	1.74E-14
NM_001282456.3	GVQW3	dd_Djap_v4_12189_1_1	8	172	+	8.68E+01	1.16E+02	623.710255	-0.266352589	0.962004594	1	1.68E-02	1.74E-14
NM_001092015.1	akirin2.S	dd_Djap_v4_12352_1_1	64	258	-	2.14E+01	2.78E+01	260.529383	-0.252596586	0.945577976	1	2.43E-02	1.74E-14
NM_001204875.1	Set	dd_Djap_v4_12464_1_1	7	306	-	1.60E+03	1.74E+03	22187.66083	0.06569821	0.999999236	1	3.32E-07	1.74E-14
NM_001252373.3	ier3ip1	dd_Djap_v4_13059_1_1	77	316	+	7.83E+00	7.38E+00	160.4750871	0.210749495	0.942344754	1	2.58E-02	1.74E-14
NM_001002759.1	SFR1	dd_Djap_v4_13206_1_2	89	331	+	3.86E+00	4.57E+00	21.27587827	-0.142298304	0.885189097	1	5.30E-02	1.74E-14
NM_001168418.1,NM_003235.4	TG	dd_Djap_v4_13292_1_1	253	555	+	7.38E+01	5.70E+01	757.6645322	0.443343954	0.864452698	1	6.33E-02	1.74E-14
NM_001039483.1	Tmco1	dd_Djap_v4_13336_1_1	75	593	+	7.63E+01	1.03E+02	1030.263653	-0.307780573	0.972495425	1	1.21E-02	1.74E-14
NM_001131189.2	PSME3	dd_Djap_v4_13370_1_1	60	656	+	1.79E+02	1.67E+02	2305.941804	0.201723059	0.999260237	1	3.21E-04	1.74E-14
NM_001131091.1	GMPS	dd_Djap_v4_13786_1_1	117	2126	+	1.68E+01	2.20E+01	1070.092396	-0.257194609	0.998896396	1	4.80E-04	1.74E-14
NM_001034579.2	ATG5	dd_Djap_v4_13832_1_1	93	917	+	2.77E+01	2.49E+01	801.3763437	0.280556186	0.992553639	1	3.25E-03	1.74E-14
NM_001160265.1	Cyp2w1	dd_Djap_v4_14037_1_1	4	333	-	1.41E+00	1.60E+00	5.328506685	-0.057463139	0.963926547	1	1.60E-02	1.74E-14
NM_001283188.1,NM_004781.3	VAMP3	dd_Djap_v4_14900_1_1	309	539	-	2.40E+02	2.33E+02	2984.132298	0.181923678	0.999825459	1	7.58E-05	1.74E-14
NM_001110920.4	uex	dd_Djap_v4_14972_1_1	37	561	+	2.37E+00	1.43E+00	98.89376461	0.952597283	0.104234495	1	9.82E-01	1.74E-14
NM_017649.4	CNNM2	dd_Djap_v4_14972_2_1	33	1151	-	5.73E-02	1.78E-01	3.200674865	-1.447278815	0.359069837	1	4.45E-01	1.74E-14
NM_032140.2	ENKD1	dd_Djap_v4_15153_1_1	272	1213	+	1.26E+01	1.29E+01	410.5960139	0.093615723	0.999526734	1	2.06E-04	1.74E-14
NM_001082707.1,NM_005477.2	HCN4	dd_Djap_v4_15217_1_1	6	824	-	1.70E+01	1.61E+01	893.1904739	0.316435934	0.991769897	1	3.59E-03	1.74E-14
NM_001008302.1	Sft2d1	dd_Djap_v4_15448_1_1	130	609	+	5.69E+01	5.58E+01	806.3464913	0.151071901	0.994398445	1	2.44E-03	1.74E-14
NM_199955.1	fgfr1op2	dd_Djap_v4_15516_1_1	104	703	+	4.33E+01	4.82E+01	1509.3524	-0.016827074	0.999999997	1	1.33E-09	1.74E-14
NM_001014329.2	naa20	dd_Djap_v4_15527_1_1	26	532	+	3.43E+01	3.30E+01	458.8921625	0.180929234	0.996800631	1	1.39E-03	1.74E-14
NM_001092798.1	ppp1r10	dd_Djap_v4_15684_1_1	997	1593	+	4.48E+01	6.55E+01	3025.802798	-0.414912262	0.953631775	1	2.06E-02	1.74E-14
NM_001281731.1	CERS5	dd_Djap_v4_15763_1_1	204	1226	-	2.35E+01	4.53E+01	988.0852192	-0.822301751	0.035856827	1	1.45E+00	1.74E-14
NM_001289550.1	Tgfb1i1	dd_Djap_v4_15971_2_1	55	732	+	0.00E+00	2.46E-01	1.249489485	-3.673570267	0.156430128	1	8.06E-01	1.74E-14
NM_001076357.2,NM_001304964.1	GLIPR1L1	dd_Djap_v4_16042_1_1	26	625	+	4.37E+02	3.86E+02	6023.021323	0.291265358	0.997271912	1	1.19E-03	1.74E-14
NM_001170203.1	SIFaR	dd_Djap_v4_16075_1_1	37	1005	+	1.43E+00	1.60E+00	35.57013008	-0.030128386	0.978757968	1	9.32E-03	1.74E-14
NM_029341.1	Capsl	dd_Djap_v4_16319_1_1	59	679	-	2.17E+02	2.31E+02	3528.669092	0.026668407	0.999999478	1	2.27E-07	1.74E-14
NM_142481.3	Cpsf73	dd_Djap_v4_16600_1_1	36	983	+	0.00E+00	4.76E-02	0.461343672	-2.222408114	0.582126908	1	2.35E-01	1.74E-14
XM_001652336.1	AAEL001134	dd_Djap_v4_16817_1_1	2	313	-	6.75E+01	8.02E+01	3105.06816	-0.123267695	0.999999741	1	1.13E-07	1.74E-14
NM_001034947.1	Tdp2	dd_Djap_v4_16983_1_1	138	1061	-	1.82E+01	2.31E+01	520.8494835	-0.222882566	0.995301186	1	2.05E-03	1.74E-14
NM_213505.2	emc3	dd_Djap_v4_18295_1_1	130	858	-	5.03E+01	5.05E+01	914.2827255	0.115528409	0.999643685	1	1.55E-04	1.74E-14
NM_001034716.2	RPS10	dd_Djap_v4_19223_1_1	74	394	+	1.15E+03	1.15E+03	10037.15497	0.108406063	0.999998426	1	6.84E-07	1.74E-14
NM_138647.3	Cers1	dd_Djap_v4_19245_1_1	206	1249	+	4.50E+01	6.22E+01	2660.462297	-0.338585564	0.965704821	1	1.52E-02	1.74E-14
NM_001258581.2	N	dd_Djap_v4_19303_1_1	572	880	-	5.37E+01	4.88E+01	3752.455996	-0.173350937	0.998682476	1	5.73E-04	1.74E-14
NM_001272608.2	Clic	dd_Djap_v4_19419_1_1	197	925	-	1.66E+02	1.71E+02	4225.091845	0.064049997	0.999981847	1	7.88E-06	1.74E-14
NM_001038171.2	AGFG1	dd_Djap_v4_19513_1_1	74	451	+	3.45E+01	2.79E+01	1417.719846	0.43217466	0.903099678	1	4.43E-02	1.74E-14
NM_021408.3	Ush2A	dd_Djap_v4_19524_1_1	52	1572	-	3.41E-01	3.59E-01	13.87771649	0.068774864	0.947954601	1	2.32E-02	1.74E-14
NM_001076329.2	POLR2I	dd_Djap_v4_19548_1_1	32	385	-	3.51E+01	4.59E+01	274.3808623	-0.265367799	0.951338999	1	2.17E-02	1.74E-14
NM_001191004.1	Lsm6	dd_Djap_v4_19570_1_1	1092	1316	-	6.12E+00	6.57E+00	201.3624316	0.02377999	0.992699409	1	3.18E-03	1.74E-14
NM_001097982.2,NM_001099388.2,NM_001143667.1	ZBED5	dd_Djap_v4_19581_1_2	255	563	-	1.89E+01	2.32E+01	395.742353	-0.128930671	0.991924714	1	3.52E-03	1.74E-14
NM_001269053.1	DYDC1	dd_Djap_v4_19648_1_1	547	672	-	5.06E+01	4.23E+01	781.1404308	0.377976486	0.950841549	1	2.19E-02	1.74E-14
NM_001166249.1,NM_138502.2	Mgll	dd_Djap_v4_19659_1_1	200	1036	-	8.55E+01	9.61E+01	2270.018925	-0.034306013	0.999998827	1	5.10E-07	1.74E-14
NM_199393.2	Galnt11	dd_Djap_v4_19749_1_1	251	1261	+	8.62E+00	8.10E+00	249.0476899	0.242209498	0.966462102	1	1.48E-02	1.74E-14
NM_178027.4	Vps26b	dd_Djap_v4_19783_1_1	109	1038	+	1.09E+02	9.99E+01	2778.138211	0.248969697	0.999814142	1	8.07E-05	1.74E-14
NM_001039100.1	Zdhhc24	dd_Djap_v4_19794_3_1	3	185	-	2.45E+00	3.19E+00	12.27449829	-0.256492428	0.831436155	1	8.02E-02	1.74E-14
NM_001009291.1,NM_205776.1	TKDP1	dd_Djap_v4_19818_2_1	104	271	-	2.28E+02	2.18E+02	613.7550258	0.177043943	0.99950548	1	2.15E-04	1.74E-14
NM_001252463.1	Mlst8	dd_Djap_v4_19853_1_1	156	1070	+	1.69E+01	1.65E+01	410.8831286	0.155923408	0.998741283	1	5.47E-04	1.74E-14
XM_636351.1	bud32	dd_Djap_v4_19892_1_1	99	794	+	1.82E+01	1.86E+01	311.4650313	0.100220085	0.998680817	1	5.73E-04	1.74E-14
NM_001290145.1	POLDIP2	dd_Djap_v4_20088_1_1	109	915	+	4.31E+01	3.57E+01	788.7070712	0.396923019	0.905805731	1	4.30E-02	1.74E-14
NM_006834.4	RAB32	dd_Djap_v4_20177_1_1	124	741	-	2.68E+02	2.13E+02	4015.402414	0.46034912	0.867695859	1	6.16E-02	1.74E-14
NM_172675.4	Stx16	dd_Djap_v4_20400_1_1	318	1199	-	1.58E+01	1.58E+01	426.6485645	0.121599018	0.998582188	1	6.16E-04	1.74E-14
NM_001131884.1	GLRX2	dd_Djap_v4_20436_1_1	162	401	+	8.29E+01	8.15E+01	527.2896531	0.130381847	0.999270217	1	3.17E-04	1.74E-14
NM_001136472.1,NM_204267.1	LITAF	dd_Djap_v4_20474_1_1	89	490	+	8.16E+01	7.13E+01	618.6302388	0.252689503	0.994674476	1	2.32E-03	1.74E-14
NM_025961.5,NM_031031.2	Gatm	dd_Djap_v4_20486_2_1	2	514	+	1.19E+02	1.57E+02	4762.978015	-0.289602845	0.999340276	1	2.87E-04	1.74E-14
NM_001086230.1,NM_199531.1,NM_203640.1	gatm	dd_Djap_v4_20486_3_1	5	358	+	9.72E+01	1.25E+02	3780.026432	-0.244047235	0.999632401	1	1.60E-04	1.74E-14
NM_026826.1	Mrps18c	dd_Djap_v4_20638_1_1	107	385	+	4.23E+01	4.44E+01	459.9380402	0.049787544	0.999951417	1	2.11E-05	1.74E-14
NM_001046229.2	ARL1	dd_Djap_v4_20741_1_1	102	602	+	2.65E+01	2.60E+01	642.3390464	0.153742069	0.999455221	1	2.37E-04	1.74E-14
NM_001034632.3	PIN1	dd_Djap_v4_20810_1_1	62	511	-	1.10E+02	1.05E+02	980.290766	0.182996646	0.999032861	1	4.20E-04	1.74E-14
NM_133689.1	Saxo4	dd_Djap_v4_20832_1_1	204	1406	-	2.83E+01	3.14E+01	1101.321632	-0.023420311	0.999996791	1	1.39E-06	1.74E-14
NM_001019764.2	SPAC4H3.07c	dd_Djap_v4_20865_1_1	134	400	-	6.20E+01	1.14E+02	987.9168568	-0.740393906	0.127273845	1	8.95E-01	1.74E-14
NM_001195084.1	Plscr2	dd_Djap_v4_20921_1_1	193	834	-	3.62E+01	3.03E+01	661.2143869	0.373987042	0.956673117	1	1.92E-02	1.74E-14
NM_015964.3	TPPP3	dd_Djap_v4_20965_1_1	173	628	+	3.25E+02	3.49E+02	5808.715073	0.020949006	0.999999999	1	2.62E-10	1.74E-14
NM_001024779.1	Cyp2u1	dd_Djap_v4_21055_1_1	129	818	-	1.18E+00	1.37E+00	19.85090195	-0.087188707	0.928567777	1	3.22E-02	1.74E-14
NM_010003.2	Cyp2c39	dd_Djap_v4_21055_2_1	83	493	+	2.34E+00	2.15E+00	17.4502451	0.262316566	0.785608273	1	1.05E-01	1.74E-14
NM_001123527.1,NM_001200117.1	rpl18a	dd_Djap_v4_21117_2_1	66	593	-	9.86E+02	9.96E+02	11485.79306	0.106117599	0.999999728	1	1.18E-07	1.74E-14
XM_017008048.1	FAM200B	dd_Djap_v4_21134_3_1	111	248	+	2.88E-01	7.14E-01	3.302702104	-1.438758635	0.370476023	1	4.31E-01	1.74E-14
NM_021703.1	Akap14	dd_Djap_v4_22175_1_1	48	464	-	1.64E+01	2.12E+01	328.1208005	-0.199095755	0.994774642	1	2.28E-03	1.74E-14
NM_011391.1	Slc16a7	dd_Djap_v4_22190_1_1	334	987	+	2.92E+01	2.11E+01	1025.041608	0.567558639	0.562289812	1	2.50E-01	1.74E-14
NM_001134149.1	HIBADH	dd_Djap_v4_22231_1_1	222	1142	+	4.86E+01	4.98E+01	1340.604311	0.090745758	0.999960613	1	1.71E-05	1.74E-14
NC_000907.1	HI_0712	dd_Djap_v4_22317_2_2	2	178	+	1.55E+01	9.63E+00	159.8173384	0.806312882	0.163672589	1	7.86E-01	1.74E-14
NM_029498.3	Zmym2	dd_Djap_v4_22375_1_1	993	1436	-	1.24E+01	1.36E+01	442.2259667	-0.029948493	0.999990214	1	4.25E-06	1.74E-14
NM_012986.1	Nedd4	dd_Djap_v4_22390_1_2	381	2867	-	1.24E+01	1.68E+01	1140.148711	-0.309702434	0.977824188	1	9.74E-03	1.74E-14
NM_001252266.1	Ica1	dd_Djap_v4_22506_2_1	192	1076	+	5.22E+01	5.64E+01	2845.128527	0.009826536	1	1	4.38E-12	1.74E-14
NM_200592.1	nr2f1b	dd_Djap_v4_22532_1_2	213	1082	+	6.39E-01	8.91E-01	17.83694135	-0.351091372	0.715450482	1	1.45E-01	1.74E-14
NM_001131210.1	ZNHIT6	dd_Djap_v4_22617_1_1	25	741	-	5.23E+00	4.17E+00	65.75534244	0.456440367	0.656561544	1	1.83E-01	1.74E-14
XM_001627330.1	dph1	dd_Djap_v4_22649_1_2	78	1208	+	6.89E+00	6.63E+00	213.1437601	0.186775938	0.980349869	1	8.62E-03	1.74E-14
NM_001305055.1	TRIP13	dd_Djap_v4_22765_1_1	165	1388	+	6.06E-01	1.20E+00	30.28458823	-0.840415447	0.311894131	1	5.06E-01	1.74E-14
NM_200582.1	trip13	dd_Djap_v4_22765_1_2	112	870	+	1.51E-01	1.84E-01	3.443195807	-0.222582329	0.901821083	1	4.49E-02	1.74E-14
NM_001075098.3	MOCS1	dd_Djap_v4_22765_2_1	44	1018	-	5.57E+00	6.43E+00	164.5555905	-0.075994869	0.995289014	1	2.05E-03	1.74E-14
NM_176316.2	Mocs1	dd_Djap_v4_22765_2_2	70	1467	-	1.54E+00	2.02E+00	71.10105957	-0.276074626	0.857833959	1	6.66E-02	1.74E-14
NM_001082037.1	MMP13	dd_Djap_v4_22799_1_1	456	1541	-	1.63E+03	1.47E+03	56951.42889	0.274903636	0.964865723	1	1.55E-02	1.74E-14
NM_001303472.1	ANKEF1	dd_Djap_v4_22811_1_2	14	349	-	2.78E+01	3.58E+01	607.2831966	-0.281278796	0.989608358	1	4.54E-03	1.74E-14
NM_001008673.1	hsdl2	dd_Djap_v4_22822_1_1	86	1288	-	7.33E+01	7.75E+01	2545.350809	0.046045193	0.99999998	1	8.72E-09	1.74E-14
NM_001283829.1	DAB1	dd_Djap_v4_22917_1_1	848	1273	-	9.83E+00	8.47E+00	286.0359654	0.336211343	0.933058277	1	3.01E-02	1.74E-14
NM_001009360.1	ATP1A1	dd_Djap_v4_23044_1_1	27	3026	-	8.74E-02	1.43E-01	9.405608361	-0.575516101	0.566798621	1	2.47E-01	1.74E-14
NM_001007388.1	ttc36	dd_Djap_v4_23088_1_1	89	607	+	3.30E+02	2.76E+02	3317.133853	0.373824126	0.935455944	1	2.90E-02	1.74E-14
NM_001093112.1	coq10b-a	dd_Djap_v4_23184_1_1	195	671	+	1.15E+01	1.23E+01	189.4293211	0.034650521	0.998642477	1	5.90E-04	1.74E-14
NM_001320818.1	COQ10B	dd_Djap_v4_23184_1_2	228	452	+	2.52E+00	2.60E+00	42.62131542	0.027602932	0.980029565	1	8.76E-03	1.74E-14
NM_001275536.1	mthl11	dd_Djap_v4_23209_1_1	157	825	-	3.57E+00	4.02E+00	163.2178584	-0.050429174	0.994668366	1	2.32E-03	1.74E-14
NM_001003570.1	mfsd2ab	dd_Djap_v4_23256_2_1	6	524	-	1.42E+00	1.56E+00	13.50171629	-0.039408229	0.96816334	1	1.41E-02	1.74E-14
NM_028074.4	Ddx42	dd_Djap_v4_23287_1_1	163	2025	-	2.38E+01	3.07E+01	1636.265694	-0.247070314	0.996799922	1	1.39E-03	1.74E-14
NM_001076861.1	COX15	dd_Djap_v4_23298_1_1	51	1184	-	1.19E+01	1.67E+01	398.5067388	-0.361918546	0.926507631	1	3.32E-02	1.74E-14
NM_008091.3	Gata3	dd_Djap_v4_23320_1_1	269	760	-	1.72E+00	2.10E+00	63.88884745	-0.168430209	0.911003797	1	4.05E-02	1.74E-14
NM_001184514.1	TAR1	dd_Djap_v4_23342_1_1	269	379	-	1.24E+02	1.08E+02	6459.71043	0.410827092	0.662363614	1	1.79E-01	1.74E-14
NM_001291006.1	LRRC74B	dd_Djap_v4_23353_1_1	235	1221	+	2.83E+01	2.63E+01	1251.5669	0.249358613	0.992194769	1	3.40E-03	1.74E-14
NM_199705.1	rbm4.1	dd_Djap_v4_23426_1_1	81	290	+	2.06E+02	2.06E+02	3760.912091	0.122729342	0.999928198	1	3.12E-05	1.74E-14
NM_139422.3	Mfap1	dd_Djap_v4_23448_1_1	48	767	-	1.12E+01	1.68E+01	489.3654189	-0.460861525	0.76813574	1	1.15E-01	1.74E-14
NM_001311061.1	Ing3	dd_Djap_v4_23516_1_1	84	254	-	3.75E+01	3.77E+01	1210.681922	0.118168683	0.999903194	1	4.20E-05	1.74E-14
NM_001004356.2	FGFRL1	dd_Djap_v4_23584_1_1	249	1178	+	4.90E+01	4.67E+01	2391.506839	0.157539411	0.998940753	1	4.60E-04	1.74E-14
NM_017381.2	Zranb2	dd_Djap_v4_23618_1_1	872	1186	-	1.25E+01	1.46E+01	300.1253878	-0.087912767	0.999209347	1	3.44E-04	1.74E-14
NM_001031297.1	ZRANB2	dd_Djap_v4_23618_1_2	872	1240	-	2.53E+02	2.61E+02	6833.246074	0.079136953	0.999999999	1	2.65E-10	1.74E-14
NM_001169459.1	bsk	dd_Djap_v4_23646_1_1	395	1474	-	4.77E+01	5.20E+01	1895.942228	0.000490838	1	1	1.28E-10	1.74E-14
NM_001287582.1	CDC25C	dd_Djap_v4_23696_1_2	254	901	-	2.41E+01	2.51E+01	890.5958853	0.072354049	0.999996785	1	1.40E-06	1.74E-14
NM_001131975.1	NDUFAF5	dd_Djap_v4_23815_1_1	177	1112	-	1.15E+01	1.45E+01	354.7188403	-0.201781936	0.996798348	1	1.39E-03	1.74E-14
NM_001134760.1,NM_177301.5	Hnrnpl	dd_Djap_v4_24637_1_1	76	351	-	1.77E+02	2.13E+02	9764.464359	-0.133362067	0.999999881	1	5.17E-08	1.74E-14
NM_138599.5	Tomm70	dd_Djap_v4_25392_1_1	117	338	+	5.61E+01	6.90E+01	2733.105581	-0.173468826	0.999994991	1	2.18E-06	1.74E-14
NM_001180732.1,NM_209642.1,XM_446104.1,XM_456411.1	DYN2	dd_Djap_v4_25717_1_1	127	372	-	3.67E+02	3.72E+02	3898.322569	0.098174529	0.999954115	1	1.99E-05	1.74E-14
NM_001133100.1	STXBP1	dd_Djap_v4_26234_1_1	43	1800	+	3.80E+01	3.48E+01	1981.33902	0.248780086	0.994718815	1	2.30E-03	1.74E-14
NM_080727.2	Tmprss3	dd_Djap_v4_26247_1_1	92	1006	-	1.17E+02	1.02E+02	2519.73139	0.326897486	0.989095413	1	4.76E-03	1.74E-14
NM_001005454.1	fmr1	dd_Djap_v4_26271_3_1	102	1295	+	6.33E+01	8.13E+01	3451.969446	-0.236610745	0.999695908	1	1.32E-04	1.74E-14
NM_153487.3	MDGA1	dd_Djap_v4_26295_1_1	398	1072	+	3.32E+01	3.04E+01	1726.577812	0.257521749	0.995797335	1	1.83E-03	1.74E-14
NM_214153.1	ENTPD1	dd_Djap_v4_26306_1_1	247	1380	-	3.28E+00	2.24E+00	116.2103084	0.678149109	0.354086918	1	4.51E-01	1.74E-14
NM_001008475.1	PPIL3	dd_Djap_v4_26317_1_1	1146	1622	+	1.76E+01	1.91E+01	353.7212816	-0.049552011	0.99896313	1	4.51E-04	1.74E-14
NM_001013040.1,NM_019651.2	Ptpn9	dd_Djap_v4_26351_1_1	259	1245	-	2.32E+01	2.66E+01	1337.639741	-0.10219679	0.99999736	1	1.15E-06	1.74E-14
NM_002833.3	PTPN9	dd_Djap_v4_26351_1_2	253	1245	-	1.13E+01	1.36E+01	922.5089325	-0.142524401	0.995715543	1	1.86E-03	1.74E-14
NM_166765.3	Asator	dd_Djap_v4_26398_1_1	117	1007	+	2.39E+01	2.74E+01	1373.492112	-0.101586909	0.999954194	1	1.99E-05	1.74E-14
NM_001034830.1	Znf384	dd_Djap_v4_26420_1_1	1042	1425	+	1.56E+00	2.49E+00	137.8363849	-0.548581695	0.571592905	1	2.43E-01	1.74E-14
NM_001099403.1	PRDM8	dd_Djap_v4_26431_1_1	1255	1527	+	3.37E+00	2.50E+00	110.5881704	0.502060624	0.620568704	1	2.07E-01	1.74E-14
NM_020764.3	CASKIN1	dd_Djap_v4_26442_1_1	1002	1460	-	3.10E+00	2.40E+00	150.3694801	0.201132762	0.946758115	1	2.38E-02	1.74E-14
NM_001182898.1	ARP5	dd_Djap_v4_26464_1_1	111	515	+	4.74E-02	0.00E+00	0.200148268	1.183363021	0.774118839	1	1.11E-01	1.74E-14
XM_001655955.1	Arp5	dd_Djap_v4_26464_1_2	805	1716	-	1.88E-01	0.00E+00	4.368387271	5.690920726	0.033385655	1	1.48E+00	1.74E-14
NM_001021949.2	arp5	dd_Djap_v4_26464_1_3	104	2128	-	5.16E+00	7.14E+00	351.6506313	-0.342068391	0.942380919	1	2.58E-02	1.74E-14
NM_017593.3	BMP2K	dd_Djap_v4_26476_1_2	67	534	+	9.81E-01	1.63E+00	46.91299821	-0.618736801	0.705852568	1	1.51E-01	1.74E-14
NM_014911.3	AAK1	dd_Djap_v4_26476_1_3	962	2026	-	0.00E+00	9.81E-02	2.602891286	-4.719262921	0.051103062	1	1.29E+00	1.74E-14
NM_001011308.1	impact-A	dd_Djap_v4_26498_1_1	59	790	+	8.19E+00	8.80E+00	157.2838188	0.018928055	0.997619017	1	1.04E-03	1.74E-14
NM_001083745.1,NM_001281447.1	GTF2IRD2	dd_Djap_v4_26570_1_1	403	615	-	3.45E+01	4.29E+01	479.6406965	-0.219401487	0.97143111	1	1.26E-02	1.74E-14
NM_001035386.2,NM_001131267.2,NM_001752.3	CAT	dd_Djap_v4_26582_1_1	107	1612	+	9.70E+01	9.67E+01	3893.345479	0.134149773	0.999904574	1	4.14E-05	1.74E-14
NM_138955.3	Abcg4	dd_Djap_v4_26596_1_1	501	2384	-	4.80E+01	5.26E+01	3569.742534	0.002574329	1	1	1.79E-13	1.74E-14
NM_009593.2	Abcg1	dd_Djap_v4_26596_1_2	498	1406	-	2.20E+01	2.62E+01	982.0569708	-0.122647259	0.999534878	1	2.02E-04	1.74E-14
NM_014616.2	ATP11B	dd_Djap_v4_26611_1_1	3	2264	-	3.26E+01	3.10E+01	2991.36959	0.181155201	0.999989732	1	4.46E-06	1.74E-14
NM_015205.2	ATP11A	dd_Djap_v4_26611_2_1	3	821	+	4.68E+00	4.70E+00	113.7710451	0.113998858	0.973890747	1	1.15E-02	1.74E-14
NM_001023394.2	SPCC4F11.04c	dd_Djap_v4_26625_1_1	168	458	+	8.46E+01	8.56E+01	1404.98191	0.136943091	0.999415767	1	2.54E-04	1.74E-14
NM_001025067.2	Lrig2	dd_Djap_v4_26743_1_1	1338	2018	-	7.74E+00	9.29E+00	991.4901467	-0.13976616	0.998263723	1	7.55E-04	1.74E-14
NM_001014300.1	plcxd3	dd_Djap_v4_26783_1_1	132	1025	-	6.84E+00	6.78E+00	162.88847	0.137700316	0.976796611	1	1.02E-02	1.74E-14
NM_001014536.2	ena	dd_Djap_v4_26834_2_1	74	415	+	1.14E+02	1.33E+02	5492.223249	-0.088828818	0.999868408	1	5.72E-05	1.74E-14
NM_001025436.2	SPAG16	dd_Djap_v4_26874_1_1	44	1906	-	1.32E+01	1.40E+01	682.2978019	0.033639692	0.999903493	1	4.19E-05	1.74E-14
NM_144898.2	Msto1	dd_Djap_v4_26934_1_1	26	1345	+	6.76E+00	9.32E+00	317.249313	-0.33728227	0.955250081	1	1.99E-02	1.74E-14
NM_029746.3	Cog2	dd_Djap_v4_26946_1_1	165	2225	-	3.74E+01	3.17E+01	2062.765818	0.36107268	0.988765154	1	4.91E-03	1.74E-14
NM_204897.1	SERPINB10	dd_Djap_v4_26957_1_1	85	1209	+	5.75E+01	5.92E+01	1686.296796	0.085005554	0.999993707	1	2.73E-06	1.74E-14
NM_001289606.1	Brd8	dd_Djap_v4_26994_1_1	1098	1478	-	4.67E-01	9.87E-01	28.23595477	-0.945836148	0.258372945	1	5.88E-01	1.74E-14
NM_001164326.1	BRD8	dd_Djap_v4_26994_1_2	245	625	-	1.78E+01	2.30E+01	654.6745633	-0.175434284	0.998660596	1	5.82E-04	1.74E-14
NM_001077347.1	stpg2	dd_Djap_v4_27005_1_1	144	1766	-	3.04E+01	3.15E+01	1419.771568	0.070555474	0.999967125	1	1.43E-05	1.74E-14
NM_001002940.1,NM_012320.3,NM_174560.2	PLA2G15	dd_Djap_v4_27027_2_1	123	1229	+	1.51E+02	1.53E+02	4874.854594	0.121736174	0.99999531	1	2.04E-06	1.74E-14
NM_001284356.1	PINX1	dd_Djap_v4_27049_1_1	84	245	+	1.87E+01	1.72E+01	504.4812744	0.244364253	0.991094741	1	3.88E-03	1.74E-14
NM_001300564.1	Rpt2	dd_Djap_v4_27061_1_1	57	1355	-	5.69E+01	7.04E+01	2191.898623	-0.181453984	0.999961594	1	1.67E-05	1.74E-14
NM_134603.2	Rpt6	dd_Djap_v4_27061_1_2	37	1164	-	9.53E-02	1.41E-01	3.091244051	-0.474659979	0.740818098	1	1.30E-01	1.74E-14
NM_183173.2	Sowaha	dd_Djap_v4_27099_4_1	27	320	-	3.59E+01	3.63E+01	338.2427617	0.10651043	0.998746356	1	5.45E-04	1.74E-14
NM_001006172.1,NM_001077180.2	METTL9	dd_Djap_v4_27123_2_1	66	452	+	1.22E+01	1.35E+01	284.9970206	-0.024521403	0.999831857	1	7.30E-05	1.74E-14
NM_003162.3	STRN	dd_Djap_v4_27146_1_1	1377	2474	+	3.16E+01	3.55E+01	2141.852104	-0.048407213	0.999999994	1	2.78E-09	1.74E-14
NM_026313.1	Luc7l3	dd_Djap_v4_27169_1_1	119	793	+	8.62E+01	9.73E+01	3986.265922	-0.042329402	0.999999895	1	4.56E-08	1.74E-14
NM_001191056.3	PDE1C	dd_Djap_v4_27182_1_1	222	1655	+	4.07E+00	3.77E+00	184.0385212	0.206700416	0.966200034	1	1.49E-02	1.74E-14
NM_001075148.1,NM_205491.1	HSPA5	dd_Djap_v4_27194_2_1	141	1979	-	1.77E+02	2.68E+02	12419.89891	-0.470959113	0.874252533	1	5.84E-02	1.74E-14
NM_022062.2	PKNOX2	dd_Djap_v4_27229_1_1	499	1581	+	9.43E+00	1.29E+01	757.1067436	-0.492976285	0.705925818	1	1.51E-01	1.74E-14
NM_001015680.1	NAPEPLD	dd_Djap_v4_27241_1_1	210	1160	-	2.36E+01	2.34E+01	662.192495	0.140883852	0.999616716	1	1.66E-04	1.74E-14
NM_001318031.1	SALL4	dd_Djap_v4_27266_2_1	501	710	+	1.92E+00	2.45E+00	83.00299029	-0.220327149	0.914285775	1	3.89E-02	1.74E-14
NM_180352.3	GR1	dd_Djap_v4_27277_2_1	112	378	+	1.56E+00	3.25E+00	38.02563868	-0.776610282	0.32659657	1	4.86E-01	1.74E-14
NM_001190326.1	DGCR8	dd_Djap_v4_27288_1_1	1190	1999	+	7.61E+00	9.70E+00	553.7745508	-0.266590516	0.987710242	1	5.37E-03	1.74E-14
XM_633288.1	4cl2	dd_Djap_v4_27300_1_1	117	1490	-	3.65E+01	2.62E+01	1402.759557	0.609164361	0.442012782	1	3.55E-01	1.74E-14
NM_101901.4	4CLL5	dd_Djap_v4_27300_2_1	119	1606	-	2.38E+01	2.70E+01	1135.962535	-0.051464529	0.998803095	1	5.20E-04	1.74E-14
NM_026917.5	Zdhhc3	dd_Djap_v4_27335_1_1	143	937	-	1.43E+01	1.03E+01	252.0376281	0.589220815	0.501796077	1	2.99E-01	1.74E-14
NM_001142732.1	Ttll3	dd_Djap_v4_27346_1_1	1324	3111	-	1.63E+01	1.88E+01	1457.283296	-0.082018363	0.999695303	1	1.32E-04	1.74E-14
NM_001161521.1	KLHL2	dd_Djap_v4_27358_2_1	518	2167	-	1.87E+01	1.88E+01	1167.163881	0.113715679	0.999998759	1	5.39E-07	1.74E-14
NM_001103997.3	Glut1	dd_Djap_v4_27392_1_1	203	1531	+	4.04E+01	2.99E+01	1451.304995	0.552591332	0.635203027	1	1.97E-01	1.74E-14
NM_001170985.1	Kirrel1	dd_Djap_v4_27475_2_1	640	2412	-	7.90E+00	8.48E+00	562.0164845	0.02412047	0.999990335	1	4.20E-06	1.74E-14
NM_025468.2,NM_153628.2	Sec11c	dd_Djap_v4_27785_1_1	3	338	-	7.97E+01	9.29E+01	1693.133107	-0.095888893	0.999958219	1	1.81E-05	1.74E-14
NM_001321970.1	MRPS11	dd_Djap_v4_28314_1_1	341	721	+	3.48E+01	3.86E+01	506.2280578	-0.027847122	0.999420339	1	2.52E-04	1.74E-14
NM_016530.2	RAB8B	dd_Djap_v4_28606_1_1	266	883	-	8.09E+01	7.70E+01	1359.92019	0.18816831	0.999843157	1	6.81E-05	1.74E-14
NM_001004914.1	med10	dd_Djap_v4_28828_1_1	484	861	-	1.57E+01	1.69E+01	309.5021385	0.020775319	0.999858249	1	6.16E-05	1.74E-14
NM_001098398.1,NM_001105645.1	COPA	dd_Djap_v4_29056_1_1	2	364	-	5.23E+01	6.42E+01	6148.624998	-0.172178061	0.999863152	1	5.94E-05	1.74E-14
NM_200316.1	odad4	dd_Djap_v4_29506_1_1	359	1291	+	1.73E+01	2.77E+01	1057.518203	-0.488396074	0.700682258	1	1.54E-01	1.74E-14
NM_001037119.1	tamm41	dd_Djap_v4_29517_1_1	29	1015	-	1.40E+01	1.82E+01	507.8196956	-0.258658553	0.990829881	1	4.00E-03	1.74E-14
NM_007611.2	Casp7	dd_Djap_v4_29584_1_1	107	811	-	1.09E+02	1.04E+02	1997.058055	0.183181262	0.999051042	1	4.12E-04	1.74E-14
NM_021433.3	Stx6	dd_Djap_v4_29651_1_1	144	776	+	2.38E+01	2.23E+01	470.1490591	0.218551672	0.997604712	1	1.04E-03	1.74E-14
NM_001031816.1	SSTR1	dd_Djap_v4_29662_1_1	34	855	+	2.24E+00	2.45E+00	52.62720496	-0.003829587	0.998227289	1	7.71E-04	1.74E-14
NM_100274.3	CKL9	dd_Djap_v4_29707_1_1	131	1018	+	6.34E-02	2.53E-01	3.802439339	-1.785121706	0.323855731	1	4.90E-01	1.74E-14
NM_013334.3	GMPPB	dd_Djap_v4_29875_1_1	107	1189	+	1.77E+01	1.78E+01	503.9976799	0.114593008	0.999939772	1	2.62E-05	1.74E-14
NM_001279722.1	NDUFS4	dd_Djap_v4_29954_1_1	325	717	+	1.20E+02	1.51E+02	1972.65166	-0.21183273	0.999652755	1	1.51E-04	1.74E-14
NM_001039583.1	PICK1	dd_Djap_v4_29998_1_1	79	1155	+	1.10E+01	1.01E+01	122.2416237	0.118323137	0.979906992	1	8.82E-03	1.74E-14
NM_001085500.2	Cisd3	dd_Djap_v4_30011_1_1	176	433	-	2.67E+02	3.11E+02	2486.042766	-0.103383821	0.999994129	1	2.55E-06	1.74E-14
NM_178395.3	Zdhhc2	dd_Djap_v4_30532_1_1	61	906	+	1.30E+01	1.41E+01	348.756989	0.011126856	0.999966838	1	1.44E-05	1.74E-14
NM_001038028.1,NM_001323303.1,XM_005673034.2	AURKA	dd_Djap_v4_30771_1_1	244	669	+	8.71E+01	1.03E+02	1900.863913	-0.160147888	0.999812922	1	8.13E-05	1.74E-14
NM_001008175.1	cycs	dd_Djap_v4_30805_1_1	116	427	+	6.13E+02	6.96E+02	5228.164346	-0.068378683	0.999994944	1	2.20E-06	1.74E-14
NM_001088943.1	birc5.2-b	dd_Djap_v4_30840_1_1	98	463	-	8.83E+00	1.19E+01	80.63461565	-0.306292125	0.842696796	1	7.43E-02	1.74E-14
XM_006257508.3	Xiap	dd_Djap_v4_30851_1_1	213	458	+	4.15E+02	3.85E+02	7205.457079	0.235647315	0.998008211	1	8.66E-04	1.74E-14
NM_213692.1	foxc2	dd_Djap_v4_30978_1_1	511	825	-	1.84E+00	1.87E+00	58.50624805	0.092402301	0.946371387	1	2.39E-02	1.74E-14
XM_001354084.3,XM_001845780.1,XM_002085769.2	SAK	dd_Djap_v4_31102_1_1	57	290	-	1.45E+01	1.30E+01	592.4262371	-0.010631591	0.999998868	1	4.92E-07	1.74E-14
NM_001278282.1	RPE	dd_Djap_v4_31240_1_1	71	565	+	1.92E+01	2.09E+01	303.9626356	-0.027314323	0.999942597	1	2.49E-05	1.74E-14
NM_001140294.1	washc3	dd_Djap_v4_31273_1_1	18	488	+	1.05E+02	9.57E+01	1124.284129	0.249934678	0.994703958	1	2.31E-03	1.74E-14
NM_001037605.2	MRPS33	dd_Djap_v4_31606_1_1	381	593	-	2.28E+01	2.40E+01	341.7356144	0.046992909	0.99940885	1	2.57E-04	1.74E-14
NM_001159866.1	Uchl5	dd_Djap_v4_31618_1_1	507	1388	-	5.13E+01	5.01E+01	1735.153012	0.162739641	0.999286712	1	3.10E-04	1.74E-14
NM_001135547.1	VBP1	dd_Djap_v4_31734_1_1	533	1039	-	1.79E+02	1.70E+02	4187.632512	0.192993119	0.99994975	1	2.18E-05	1.74E-14
NM_199008.2	Cox11	dd_Djap_v4_31779_1_1	71	664	-	3.39E+01	3.39E+01	476.8567142	0.121533889	0.999212	1	3.42E-04	1.74E-14
NM_001333684.1	ANP2	dd_Djap_v4_32053_1_1	1	420	+	3.75E+01	3.89E+01	316.9886748	0.287867357	0.904570496	1	4.36E-02	1.74E-14
NM_001018404.2	mkh1	dd_Djap_v4_32076_1_1	1	390	+	1.84E+01	2.47E+01	83.35553152	-0.278312986	0.88621585	1	5.25E-02	1.74E-14
NM_131294.1	sod1	dd_Djap_v4_32560_1_1	56	517	+	4.57E+02	4.52E+02	4182.703726	0.131702882	0.99995504	1	1.95E-05	1.74E-14
NM_001334707.1,XM_015763217.1	CPK29	dd_Djap_v4_32575_1_1	140	655	+	6.06E+01	5.40E+01	770.8479617	0.274119289	0.989982433	1	4.37E-03	1.74E-14
NM_001174089.1	SLC4A11	dd_Djap_v4_32690_1_1	35	850	-	1.18E+01	1.06E+01	779.4693544	0.247551203	0.993754996	1	2.72E-03	1.74E-14
NM_001081162.1	Slc4a11	dd_Djap_v4_32690_2_1	195	1637	+	2.17E+01	2.76E+01	1477.668615	-0.259261802	0.997236398	1	1.20E-03	1.74E-14
NM_001034015.1,NM_001042725.1	Calcr	dd_Djap_v4_32860_2_1	121	381	-	2.74E+00	2.09E+00	84.19513711	0.516139864	0.600991106	1	2.21E-01	1.74E-14
NM_009275.4	Srprb	dd_Djap_v4_32893_1_1	36	656	-	2.89E+02	2.74E+02	3790.36548	0.201181008	0.999207188	1	3.44E-04	1.74E-14
NM_028866.3	Wdr33	dd_Djap_v4_32955_2_1	2	1186	+	1.53E+01	2.16E+01	1177.410318	-0.381560516	0.891040054	1	5.01E-02	1.74E-14
NM_001007774.1	bcas2	dd_Djap_v4_33016_1_1	71	637	+	3.48E+01	3.64E+01	501.3592011	0.058914428	0.999856915	1	6.21E-05	1.74E-14
XM_634073.2	mkkA	dd_Djap_v4_33097_1_1	12	416	+	1.99E+02	1.81E+02	6952.414694	0.223245958	0.999996364	1	1.58E-06	1.74E-14
NM_001259152.1	ham	dd_Djap_v4_33406_1_1	1397	1636	+	3.49E+00	2.93E+00	59.98087116	0.183380033	0.909443563	1	4.12E-02	1.74E-14
XM_635396.1	drkC	dd_Djap_v4_33732_1_1	5	394	+	9.03E+01	9.46E+01	343.2057106	0.045975686	0.999023159	1	4.24E-04	1.74E-14
NM_057553.5	brn	dd_Djap_v4_33845_2_1	20	556	+	1.25E+01	1.19E+01	201.9495554	0.186013883	0.971167014	1	1.27E-02	1.74E-14
XM_002399563.1	IscW_ISCW007295	dd_Djap_v4_34048_1_1	380	667	+	1.94E+01	1.53E+01	446.2793922	0.46760275	0.757305123	1	1.21E-01	1.74E-14
NM_001300472.1	ATPsynD	dd_Djap_v4_34366_1_1	246	599	-	3.54E+02	4.36E+02	4516.650908	-0.182273586	0.999939472	1	2.63E-05	1.74E-14
NM_001008127.1	l3hypdh	dd_Djap_v4_34456_2_1	3	389	-	2.59E+01	1.45E+01	138.0556756	0.942673538	0.147689123	1	8.31E-01	1.74E-14
NM_145111.3,XM_005549197.2	FAM200A	dd_Djap_v4_34526_1_1	4	288	-	5.51E+00	6.05E+00	79.00796861	-0.090856137	0.974677549	1	1.11E-02	1.74E-14
NM_026431.2	Cfap410	dd_Djap_v4_34687_1_1	620	1045	-	1.04E+01	1.13E+01	256.0685925	0.013098156	0.999786388	1	9.28E-05	1.74E-14
NM_001297855.1	rush	dd_Djap_v4_35020_1_1	210	803	-	8.21E+01	7.33E+01	1476.498564	0.285159449	0.999240141	1	3.30E-04	1.74E-14
NM_133240.2	Acot8	dd_Djap_v4_35043_2_1	101	982	-	5.41E-01	1.06E+00	17.64671133	-0.849246175	0.384831928	1	4.15E-01	1.74E-14
NM_025727.3	Klhl10	dd_Djap_v4_35156_1_1	276	1547	+	6.26E-01	9.54E-01	38.14521294	-0.476330312	0.612129394	1	2.13E-01	1.74E-14
NM_001133345.1	UQCRQ	dd_Djap_v4_35974_1_1	178	402	-	3.04E+02	3.23E+02	1992.722598	0.022134867	0.999999366	1	2.75E-07	1.74E-14
NM_025349.2	Lsm7	dd_Djap_v4_37087_1_1	215	478	-	4.79E+01	4.57E+01	437.9402318	0.188122371	0.997667878	1	1.01E-03	1.74E-14
NM_001081274.1,NM_001279390.1,NM_001305435.1	Pgd	dd_Djap_v4_38818_1_1	54	1451	+	8.86E+00	8.35E+00	317.7467877	0.208691273	0.992910814	1	3.09E-03	1.74E-14
NM_135892.4	NC2beta	dd_Djap_v4_39304_1_1	187	555	-	4.59E+01	4.93E+01	468.8119435	0.012990408	0.999993932	1	2.64E-06	1.74E-14
NM_010916.2	Nhlh1	dd_Djap_v4_39441_1_1	83	262	-	1.34E+01	1.88E+01	103.9190713	-0.36821365	0.762212369	1	1.18E-01	1.74E-14
NM_001046267.1,NM_001193341.1	RSPH9	dd_Djap_v4_40544_1_1	74	859	+	9.24E-02	4.12E-01	4.490674021	-2.06755953	0.181063644	1	7.42E-01	1.74E-14
NM_001300215.1	Csp	dd_Djap_v4_40655_1_1	74	409	+	8.05E+01	6.75E+01	1432.223268	0.320285922	0.980478524	1	8.56E-03	1.74E-14
NM_021403.3	Srrm3	dd_Djap_v4_41038_1_1	194	352	+	1.41E-01	0.00E+00	0.504044685	2.581435222	0.523214008	1	2.81E-01	1.74E-14
XM_011318222.1	FgAQP1	dd_Djap_v4_41900_1_2	435	698	-	3.12E+00	1.37E+00	35.58308153	1.314991826	0.106281766	1	9.74E-01	1.74E-14
NM_078973.3	Drip	dd_Djap_v4_41900_1_4	30	311	-	3.19E+01	2.64E+01	192.4971935	0.387030317	0.863228852	1	6.39E-02	1.74E-14
NM_007433.3	Alpg	dd_Djap_v4_41912_1_1	125	1501	-	5.80E+00	6.23E+00	234.2231578	0.029428133	0.998808727	1	5.18E-04	1.74E-14
NM_006951.4	TAF5	dd_Djap_v4_41924_1_1	903	1724	+	1.88E+01	2.39E+01	1018.653685	-0.252296223	0.998739412	1	5.48E-04	1.74E-14
NM_001098623.2	OBSCN	dd_Djap_v4_41947_1_1	581	1141	+	1.72E+00	1.86E+00	63.32852067	0.010841251	0.994928529	1	2.21E-03	1.74E-14
NM_001330417.1	INTS2	dd_Djap_v4_41959_1_1	166	3303	-	9.14E+00	1.16E+01	962.147505	-0.212731532	0.997832267	1	9.42E-04	1.74E-14
NM_013796.3	Nagpa	dd_Djap_v4_41982_1_1	193	999	+	2.69E+01	2.21E+01	706.3557842	0.410387907	0.902182208	1	4.47E-02	1.74E-14
NM_016926.1	Sart3	dd_Djap_v4_42048_1_1	32	2407	-	1.88E+01	2.31E+01	1352.040165	-0.17539498	0.999840372	1	6.93E-05	1.74E-14
NM_029402.3	Cul2	dd_Djap_v4_42086_2_1	361	1686	+	1.66E+01	1.97E+01	1086.28552	-0.088188291	0.99998767	1	5.35E-06	1.74E-14
NM_001083755.1	CNOT10	dd_Djap_v4_42098_1_1	131	1942	-	2.14E+01	2.51E+01	1161.105197	-0.102125451	0.999995615	1	1.90E-06	1.74E-14
NM_057484.3,XM_001360200.3,XM_001688763.1	SERCA	dd_Djap_v4_42154_1_1	349	3336	-	2.48E+02	2.63E+02	25491.17528	0.050402388	0.999689418	1	1.35E-04	1.74E-14
NM_001282613.1	BEST3	dd_Djap_v4_42177_1_2	53	1105	+	8.01E+01	7.79E+01	3113.746822	0.197770156	0.999926467	1	3.19E-05	1.74E-14
NM_132092.3	Marf	dd_Djap_v4_42188_1_1	128	916	-	1.62E+02	1.76E+02	5525.759868	0.034358927	0.999999862	1	5.99E-08	1.74E-14
NM_001024934.1	WASF1	dd_Djap_v4_42199_1_1	156	665	+	1.96E+01	2.40E+01	1263.295569	-0.168206534	0.998399322	1	6.96E-04	1.74E-14
NM_007788.3,NM_053824.2	Csnk2a1	dd_Djap_v4_42244_2_1	981	1973	-	1.69E+02	1.73E+02	8253.188812	0.091246265	0.999999995	1	2.22E-09	1.74E-14
NM_001104326.2	CG6966	dd_Djap_v4_42255_1_1	261	971	+	2.34E+01	2.23E+01	1468.919437	0.198358107	0.999963716	1	1.58E-05	1.74E-14
NM_006517.4	SLC16A2	dd_Djap_v4_42266_1_1	221	799	-	1.12E-01	3.12E-01	9.578969382	-1.397414138	0.184731058	1	7.33E-01	1.74E-14
NM_001045988.1	ERCC3	dd_Djap_v4_42280_2_1	186	2174	+	1.19E+01	1.57E+01	861.5259755	-0.269495418	0.988523914	1	5.01E-03	1.74E-14
NM_001258415.1	ARHGAP20	dd_Djap_v4_42303_1_1	270	770	+	5.27E+01	5.02E+01	2480.80358	0.173708343	0.999978523	1	9.33E-06	1.74E-14
NM_001301186.1	LINGO1	dd_Djap_v4_42327_1_1	602	1414	+	1.62E+01	1.72E+01	787.6064895	0.041934875	0.999997411	1	1.12E-06	1.74E-14
NM_175113.3	Trmt6	dd_Djap_v4_42353_1_1	713	1315	+	4.07E+00	7.71E+00	195.3076881	-0.792247903	0.145676368	1	8.37E-01	1.74E-14
NM_001160127.1	Smyd1	dd_Djap_v4_42364_1_3	34	294	+	1.30E+00	7.25E-01	16.84202431	0.940111496	0.795858927	1	9.92E-02	1.74E-14
XM_002602567.1	BRAFLDRAFT_281537	dd_Djap_v4_42390_1_1	81	2225	+	1.62E+01	1.76E+01	1104.207469	0.006711157	0.999978937	1	9.15E-06	1.74E-14
NM_001178030.1	SF1	dd_Djap_v4_42403_1_1	195	1076	-	1.17E+02	1.28E+02	4483.564778	-0.023835212	1	1	1.70E-12	1.74E-14
NM_001076157.1	ACTN3	dd_Djap_v4_42430_1_1	230	2866	-	1.73E+01	1.75E+01	1337.019051	0.105303558	0.999860281	1	6.07E-05	1.74E-14
NM_001004901.1	hebp1	dd_Djap_v4_42441_1_1	83	547	-	2.22E+03	1.48E+03	30421.57156	0.712365156	0.136353195	1	8.65E-01	1.74E-14
NM_001075189.1	USP14	dd_Djap_v4_42454_1_1	127	1593	-	4.00E+01	4.70E+01	1696.932589	-0.106895094	0.999997957	1	8.87E-07	1.74E-14
NM_001275181.1	Psn	dd_Djap_v4_42477_2_1	166	1509	+	2.46E+01	2.49E+01	968.8435189	0.109207958	0.999993473	1	2.83E-06	1.74E-14
NM_001184785.1	PARD3	dd_Djap_v4_42500_1_2	841	1533	+	3.75E+00	7.57E+00	500.4351509	-0.881788688	0.125934667	1	9.00E-01	1.74E-14
NM_001013580.3,NM_031235.1	Pard3	dd_Djap_v4_42500_1_3	901	1668	+	8.31E+00	1.17E+01	1086.590522	-0.343857603	0.874126375	1	5.84E-02	1.74E-14
NC_000913.3	yhjX	dd_Djap_v4_42528_1_1	40	1374	+	2.24E+02	2.58E+02	9417.784166	-0.058734373	0.999999898	1	4.42E-08	1.74E-14
NM_001102493.1,NM_001145071.1	DLC1	dd_Djap_v4_42552_1_1	1317	3314	+	5.06E+00	6.82E+00	425.8417178	-0.203874047	0.964714678	1	1.56E-02	1.74E-14
NM_001033533.3	Ccdc102a	dd_Djap_v4_42585_6_1	297	437	+	1.66E+01	1.70E+01	428.8199492	0.089019026	0.9995512	1	1.95E-04	1.74E-14
NM_001090659.1	lhx1	dd_Djap_v4_42596_1_1	202	957	+	9.41E+00	1.21E+01	329.8833865	-0.230602046	0.982973205	1	7.46E-03	1.74E-14
NM_001079872.1	CUL4B	dd_Djap_v4_42608_1_1	56	2203	-	2.08E+01	2.42E+01	1415.528872	-0.087224978	0.999993288	1	2.92E-06	1.74E-14
NM_001113408.1	Ldb1	dd_Djap_v4_42630_6_1	707	1636	-	3.66E+00	4.96E+00	220.1361914	-0.320461147	0.821394808	1	8.54E-02	1.74E-14
NM_001113407.2	LDB1	dd_Djap_v4_42630_6_2	662	1591	-	4.17E+01	4.95E+01	2264.038033	-0.135099993	0.999999902	1	4.27E-08	1.74E-14
NM_001037733.1	Trpm1	dd_Djap_v4_42654_1_1	1506	2204	+	6.17E+00	6.64E+00	417.8242979	0.022678801	0.999670208	1	1.43E-04	1.74E-14
XM_006503898.3	Dok7	dd_Djap_v4_42724_2_1	1194	1697	-	3.58E+01	3.71E+01	1542.982723	0.12812328	0.999999129	1	3.78E-07	1.74E-14
NM_001286430.1	LEO1	dd_Djap_v4_42739_1_1	531	1451	-	1.46E+01	2.06E+01	755.7446592	-0.376734403	0.944832553	1	2.46E-02	1.74E-14
NM_145540.3	Ints3	dd_Djap_v4_42750_1_1	2029	3339	-	1.05E+01	1.59E+01	1238.003778	-0.469191171	0.813789507	1	8.95E-02	1.74E-14
XM_638816.1	dst1	dd_Djap_v4_42762_1_3	93	848	-	3.77E+01	3.94E+01	457.7306158	0.059943501	0.999943224	1	2.47E-05	1.74E-14
NM_022563.2	Ddr2	dd_Djap_v4_42774_1_1	2234	3310	+	2.05E+01	2.31E+01	1549.836759	-0.045593065	0.999988788	1	4.87E-06	1.74E-14
NM_001038128.1,NM_001178015.1	SLC4A10	dd_Djap_v4_42786_1_1	1584	3569	+	4.80E+01	5.13E+01	5233.150919	0.02394403	0.99999613	1	1.68E-06	1.74E-14
NM_001024824.1	DSTYK	dd_Djap_v4_42798_1_1	72	2579	-	1.66E+01	1.84E+01	1353.939914	-0.023585076	0.999998388	1	7.00E-07	1.74E-14
NM_001019165.2	SPAC17G8.11c	dd_Djap_v4_42821_1_1	25	285	+	2.20E+02	2.32E+02	4597.885121	0.192777526	0.999774277	1	9.80E-05	1.74E-14
NM_001183871.1	SUR1	dd_Djap_v4_42821_1_2	194	847	+	3.10E+01	3.06E+01	481.1712383	0.124845548	0.996224386	1	1.64E-03	1.74E-14
NM_001034224.1,NM_001133231.1,NM_001202063.2	CNBP	dd_Djap_v4_42924_1_1	226	738	+	4.24E+01	5.67E+01	1720.939525	-0.35050616	0.893405467	1	4.90E-02	1.74E-14
NM_001082669.1	SLC5A2	dd_Djap_v4_42936_1_1	33	212	-	3.75E+00	1.20E+00	10.00596705	1.705844384	0.162247288	1	7.90E-01	1.74E-14
NM_001113605.1	slc5a9	dd_Djap_v4_42936_2_1	82	2043	+	7.42E+00	5.96E+00	361.3512474	0.443652257	0.829726224	1	8.11E-02	1.74E-14
NM_001164259.1,NM_199114.1	Fgfrl1	dd_Djap_v4_42959_1_1	173	1153	+	2.19E+01	1.98E+01	1156.629007	0.247741859	0.989920452	1	4.40E-03	1.74E-14
NM_002440.3	MSH4	dd_Djap_v4_43020_1_1	5	2311	-	7.94E-01	1.41E+00	78.36048645	-0.695543858	0.363869819	1	4.39E-01	1.74E-14
NM_000923.5	PDE4C	dd_Djap_v4_43044_1_1	248	1564	+	3.77E+01	3.27E+01	1771.740423	0.333235455	0.997388949	1	1.14E-03	1.74E-14
NM_010616.3	Kif12	dd_Djap_v4_43292_1_1	305	1747	-	5.70E-01	4.42E-01	22.966931	0.482800147	0.601549292	1	2.21E-01	1.74E-14
NM_133796.7	Arhgdia	dd_Djap_v4_43353_1_1	19	576	+	3.69E+02	3.52E+02	7135.624521	0.193319403	0.99994691	1	2.31E-05	1.74E-14
NM_004298.3	NUP155	dd_Djap_v4_43481_1_1	2137	3711	-	1.03E+01	1.53E+01	1276.836937	-0.456002575	0.77747809	1	1.09E-01	1.74E-14
NM_001198843.1	RBM4	dd_Djap_v4_43558_4_1	97	333	+	6.81E+01	8.91E+01	2216.827533	-0.264590433	0.999733009	1	1.16E-04	1.74E-14
NM_001087686.1	taf12	dd_Djap_v4_43582_2_1	630	941	+	2.34E+01	2.56E+01	457.092622	0.018518805	0.999993008	1	3.04E-06	1.74E-14
NM_025579.3	Taf12	dd_Djap_v4_43582_2_2	160	396	-	1.95E+01	1.64E+01	523.3213685	0.377113946	0.935943453	1	2.88E-02	1.74E-14
NM_001008506.2	Zc3h14	dd_Djap_v4_43583_1_1	193	435	-	2.34E+00	2.88E+00	21.37886498	-0.206320698	0.832134203	1	7.98E-02	1.74E-14
XM_005561990.2	ZC3H14	dd_Djap_v4_43583_2_1	193	435	-	1.55E+00	4.99E+00	23.58724216	-1.573477093	0.162280231	1	7.90E-01	1.74E-14
NM_001025524.2	zc3h14	dd_Djap_v4_43583_4_1	792	1178	+	1.26E+01	2.13E+01	785.5229244	-0.491942337	0.690974157	1	1.61E-01	1.74E-14
NM_001135608.1,NM_205194.2	ARHGAP26	dd_Djap_v4_43610_1_1	966	2258	-	6.64E+00	9.08E+00	572.1556405	-0.318867325	0.964678848	1	1.56E-02	1.74E-14
NM_001095093.1	arhgap26	dd_Djap_v4_43610_1_4	241	2577	-	9.70E-01	7.21E-01	70.45047063	0.53144521	0.566428347	1	2.47E-01	1.74E-14
NM_213227.1	usp33	dd_Djap_v4_43674_1_2	695	862	+	2.42E-01	3.96E-01	6.199159783	-0.567924472	0.604287438	1	2.19E-01	1.74E-14
NM_200987.2	usp20	dd_Djap_v4_43674_1_4	914	1111	+	2.18E+00	2.46E+00	102.662444	-0.046883862	0.97949999	1	9.00E-03	1.74E-14
NM_001045620.1	usp30	dd_Djap_v4_43675_3_5	101	1096	+	1.86E+01	1.84E+01	434.9909874	0.13673585	0.999399602	1	2.61E-04	1.74E-14
NM_001289654.1	Fhod3	dd_Djap_v4_43701_3_2	1996	3048	-	6.04E+00	8.86E+00	744.0397685	-0.37789477	0.82431899	1	8.39E-02	1.74E-14
NM_001003300.2,NM_001082070.1,NM_204224.1	KCNMA1	dd_Djap_v4_43713_1_1	112	2889	+	1.56E+01	1.73E+01	1235.965968	-0.069773566	0.999979712	1	8.81E-06	1.74E-14
NM_001085690.1	kcnma1	dd_Djap_v4_43713_1_3	280	906	+	2.82E+00	8.86E-01	8.009745806	2.148318772	0.047701276	1	1.32E+00	1.74E-14
NM_008432.3	Kcnu1	dd_Djap_v4_43713_1_5	16	1038	+	1.39E-01	1.29E-03	1.648622468	4.277419513	0.059835181	1	1.22E+00	1.74E-14
NM_001304811.1	C12orf4	dd_Djap_v4_43775_1_1	100	1773	+	1.72E+01	1.81E+01	824.6459701	0.059713214	0.999999091	1	3.95E-07	1.74E-14
XM_008458957.2	eIF4G	dd_Djap_v4_43776_1_1	2265	3080	-	6.00E+01	6.79E+01	6937.786611	-0.042408143	0.999798455	1	8.75E-05	1.74E-14
NM_176858.2	ALPL	dd_Djap_v4_43800_1_1	91	1476	+	8.69E+00	6.39E+00	253.5686798	0.558083822	0.569251325	1	2.45E-01	1.74E-14
NM_000208.3	INSR	dd_Djap_v4_43850_1_1	1167	2015	+	3.20E+00	3.69E+00	220.2568706	-0.076398279	0.998225909	1	7.71E-04	1.74E-14
NM_001183093.1	GIS2	dd_Djap_v4_43873_4_1	178	459	+	4.11E+00	6.09E+00	629.3149418	-0.504998568	0.583391279	1	2.34E-01	1.74E-14
NM_001088184.1	lig1	dd_Djap_v4_43886_2_1	57	2006	-	1.36E+01	1.83E+01	924.2658406	-0.30787548	0.985595609	1	6.30E-03	1.74E-14
NM_001143935.1,NM_177494.2	CROT	dd_Djap_v4_43950_9_1	180	1172	-	1.78E+01	1.75E+01	721.7640654	0.110881471	0.999851231	1	6.46E-05	1.74E-14
NC_000917.1	AF_1297	dd_Djap_v4_43988_3_1	42	1424	-	3.25E+00	3.71E+00	142.7882311	-0.025541028	0.991993248	1	3.49E-03	1.74E-14
NM_001030816.1	LIG4	dd_Djap_v4_44001_2_1	21	2747	-	5.26E+00	6.30E+00	434.0564484	-0.134802238	0.999746805	1	1.10E-04	1.74E-14
NC_014649.1	POLB	dd_Djap_v4_44037_3_1	105	488	-	3.53E-02	1.73E-01	0.965195848	-0.854931294	0.736083587	1	1.33E-01	1.74E-14
NM_001145472.2	LOXHD1	dd_Djap_v4_44049_1_1	1023	1850	+	1.17E+01	1.80E+01	2115.776514	-0.562405928	0.529767618	1	2.76E-01	1.74E-14
NM_001019557.2	glt1	dd_Djap_v4_44074_1_1	182	6274	-	1.64E+01	2.34E+01	3331.250936	-0.386140181	0.821779319	1	8.52E-02	1.74E-14
XM_002636398.1	math-33	dd_Djap_v4_44087_4_1	580	1338	+	6.40E+01	6.62E+01	2321.477886	0.084836351	0.999999327	1	2.92E-07	1.74E-14
NM_127796.3	UBP4	dd_Djap_v4_44087_4_2	195	1010	+	2.27E+01	2.07E+01	506.9974929	0.260300994	0.991541348	1	3.69E-03	1.74E-14
NM_001170242.2	Nct	dd_Djap_v4_44099_1_5	911	1990	-	2.93E-01	7.28E-01	21.05839449	-1.125237549	0.188137711	1	7.26E-01	1.74E-14
NM_023799.3,NM_131904.1	Oga	dd_Djap_v4_44149_1_1	2365	3261	-	1.10E+01	1.41E+01	1088.494442	-0.195188497	0.999341255	1	2.86E-04	1.74E-14
NM_001004379.1,NM_001040520.2,NM_001284957.1	RPL7A	dd_Djap_v4_44171_1_1	466	708	-	1.78E+01	2.05E+01	258.9952485	-0.087695421	0.997221599	1	1.21E-03	1.74E-14
NM_178772.3	Nceh1	dd_Djap_v4_44172_4_1	389	1291	-	1.93E+01	1.70E+01	648.5313743	0.31242535	0.96854622	1	1.39E-02	1.74E-14
NM_125990.4	KIN14E	dd_Djap_v4_44183_1_1	128	1243	-	3.86E+00	5.86E+00	432.4062754	-0.386584862	0.740045501	1	1.31E-01	1.74E-14
XM_003134553.3	AOC1	dd_Djap_v4_44183_5_1	62	424	-	3.41E-02	1.41E-01	0.835614974	-1.774227051	0.546996106	1	2.62E-01	1.74E-14
NM_001173437.1	Chac1	dd_Djap_v4_44221_4_1	224	715	-	2.41E+01	2.27E+01	466.8699039	0.211221003	0.997737165	1	9.84E-04	1.74E-14
NM_001011310.1,NM_199862.2	lrrc40	dd_Djap_v4_44235_1_4	218	1954	+	1.75E+01	1.69E+01	883.6911963	0.171145633	0.999543261	1	1.98E-04	1.74E-14
NM_024700.3	SNIP1	dd_Djap_v4_44262_7_1	66	533	-	9.47E+00	1.01E+01	114.6564666	0.019264586	0.994417736	1	2.43E-03	1.74E-14
NM_001086051.2	pam-a	dd_Djap_v4_44263_3_1	164	2083	+	4.72E+01	5.05E+01	3299.005147	0.03221209	0.999999996	1	1.63E-09	1.74E-14
NM_001039469.2	MARK2	dd_Djap_v4_44279_2_1	184	1311	+	3.52E+01	5.05E+01	3790.553609	-0.410349345	0.827307386	1	8.23E-02	1.74E-14
NM_021516.4	Mark3	dd_Djap_v4_44279_2_2	531	1469	+	8.67E+00	1.99E+01	1610.952392	-1.087835818	0.148251999	1	8.29E-01	1.74E-14
NM_144708.3	ANKAR	dd_Djap_v4_44291_1_1	82	4197	+	5.04E+00	6.12E+00	654.8811799	-0.158700105	0.992229158	1	3.39E-03	1.74E-14
NM_001198532.1	OXR1	dd_Djap_v4_44353_2_1	756	1244	+	4.74E+01	4.90E+01	2592.507072	0.070213092	0.999999999	1	6.25E-10	1.74E-14
NM_001177806.1	Eif2ak4	dd_Djap_v4_44354_1_1	39	1181	-	2.53E+00	3.87E+00	307.3479737	-0.501915865	0.627773471	1	2.02E-01	1.74E-14
NM_000301.3,NM_001043075.1,NM_001044590.2,NM_001132563.2,NM_173951.2	PLG	dd_Djap_v4_44384_3_2	293	709	+	3.36E+00	5.68E+00	23.8415234	-0.0927062	0.924482401	1	3.41E-02	1.74E-14
NM_001100023.1	tbc1d32	dd_Djap_v4_44410_1_1	45	3317	-	3.31E+00	3.68E+00	375.2574805	-0.028251307	0.99977468	1	9.79E-05	1.74E-14
NM_021961.5	TEAD1	dd_Djap_v4_44450_1_1	182	1537	+	1.43E+01	1.55E+01	950.360064	0.019941819	0.999999827	1	7.51E-08	1.74E-14
NM_001002380.1	clptm1l	dd_Djap_v4_44451_1_1	124	1605	+	1.81E+01	1.97E+01	743.5766195	0.009389561	0.999997081	1	1.27E-06	1.74E-14
NM_006411.3	AGPAT1	dd_Djap_v4_44463_1_1	196	612	+	4.91E+00	4.61E+00	101.1027636	0.197504113	0.924836244	1	3.39E-02	1.74E-14
XM_654579.1	ste20	dd_Djap_v4_44466_3_3	119	736	+	6.31E+00	5.74E+00	354.856177	0.269054622	0.955011008	1	2.00E-02	1.74E-14
NM_112977.2,XM_015770940.1	NEK6	dd_Djap_v4_44466_3_10	101	766	+	2.83E+01	2.48E+01	470.0781963	0.124858631	0.998747988	1	5.44E-04	1.74E-14
NM_001183650.1,NM_118740.3,XM_015765908.1	MKK1	dd_Djap_v4_44466_3_16	710	1282	-	2.44E+01	2.41E+01	399.116539	-0.058777427	0.996433316	1	1.55E-03	1.74E-14
NM_001330293.1	FAM227B	dd_Djap_v4_44494_4_1	455	1201	-	1.01E+01	1.15E+01	423.9038591	-0.065234148	0.998537759	1	6.36E-04	1.74E-14
NM_001005796.2	SSRP1	dd_Djap_v4_44529_2_1	879	2225	-	2.14E+01	3.61E+01	1613.448851	-0.642898386	0.372659433	1	4.29E-01	1.74E-14
NM_001136081.2	Ssrp1	dd_Djap_v4_44529_2_2	82	483	+	1.46E+01	2.04E+01	539.0365838	-0.362918048	0.853530195	1	6.88E-02	1.74E-14
NM_001076021.1	SERGEF	dd_Djap_v4_44530_1_1	27	1199	-	2.13E+00	1.96E+00	58.29783877	0.218832151	0.874295534	1	5.83E-02	1.74E-14
NM_001369.2	DNAH5	dd_Djap_v4_44555_1_1	106	474	+	1.94E+01	3.70E+01	4019.851331	-1.076677017	0.291620056	1	5.35E-01	1.74E-14
NM_001206927.1	DNAH8	dd_Djap_v4_44555_2_2	80	655	-	0.00E+00	3.24E-02	0.167303474	-0.740190331	0.857535651	1	6.67E-02	1.74E-14
NM_001002971.1,NM_001012522.1,NM_001284171.1,NM_004996.3,NM_174223.1	ABCC1	dd_Djap_v4_44604_1_1	126	4844	-	1.48E+02	1.37E+02	8862.055331	0.251236193	0.973828413	1	1.15E-02	1.74E-14
NM_001285368.1	RNF32	dd_Djap_v4_44684_3_1	134	1138	+	6.82E+00	5.72E+00	159.7638624	0.359168354	0.873926606	1	5.85E-02	1.74E-14
NM_001282959.1	CCAR1	dd_Djap_v4_44699_8_1	2514	3323	-	1.61E+01	3.74E+01	2876.606777	-1.104368954	0.020517032	1	1.69E+00	1.74E-14
NM_001346967.1	Axdnd1	dd_Djap_v4_44712_1_1	722	2983	-	4.61E+00	6.25E+00	449.0814133	-0.317017467	0.914703212	1	3.87E-02	1.74E-14
NM_001272389.1	Ubr3	dd_Djap_v4_44751_1_1	1103	3430	-	1.04E+01	1.25E+01	1813.08752	-0.140395805	0.999611395	1	1.69E-04	1.74E-14
NM_001270491.1	RPL13A	dd_Djap_v4_45012_1_1	28	615	-	0.00E+00	2.64E-02	0.131002181	-0.740190331	0.857535651	1	6.67E-02	1.74E-14
NM_001009714.1,NM_026913.2	Mitd1	dd_Djap_v4_45105_1_1	311	775	+	2.44E+01	2.78E+01	667.1647458	-0.086510786	0.999993232	1	2.94E-06	1.74E-14
NM_008774.3,NM_134353.3	Pabpc1	dd_Djap_v4_45183_1_1	1009	2340	-	1.32E+03	1.44E+03	71813.7625	-0.00451215	1	1	1.74E-14	1.74E-14
NM_001080287.3	GNPDA1	dd_Djap_v4_45254_1_1	73	864	+	2.75E+01	3.22E+01	617.7878011	-0.104445202	0.99988458	1	5.01E-05	1.74E-14
NM_008420.4	Kcnb1	dd_Djap_v4_45515_1_1	2	259	+	7.98E-01	2.74E+00	3.195264489	-1.684294977	0.298718065	1	5.25E-01	1.74E-14
NM_001018489.2	prh1	dd_Djap_v4_46336_1_1	299	1777	-	2.16E+00	2.21E+00	110.4328864	0.093729368	0.974406267	1	1.13E-02	1.74E-14
NM_001019708.2	tif225	dd_Djap_v4_46348_1_1	654	1721	-	6.92E+00	8.61E+00	335.6395024	-0.186676779	0.992026743	1	3.48E-03	1.74E-14
NM_001035326.1	CTSA	dd_Djap_v4_46374_1_1	127	1518	+	2.99E+02	3.04E+02	11998.09797	0.101310593	0.999999631	1	1.60E-07	1.74E-14
NM_001190945.1	TRAF1	dd_Djap_v4_46386_1_1	891	1565	+	1.08E+02	1.15E+02	2765.011709	-0.021767717	0.999999999	1	3.39E-10	1.74E-14
NM_021138.3	TRAF2	dd_Djap_v4_46387_1_1	24	386	-	2.33E+02	2.45E+02	7691.395551	0.047305008	1	1	2.07E-10	1.74E-14
NM_001033910.2	TRAF5	dd_Djap_v4_46387_13_3	16	330	-	8.75E+01	9.92E+01	2322.077728	-0.08663057	0.999999382	1	2.68E-07	1.74E-14
NM_001326601.1	Traf1	dd_Djap_v4_46387_13_4	124	360	+	7.61E+01	7.17E+01	858.7896415	0.089300552	0.999929693	1	3.05E-05	1.74E-14
NM_001291860.1	HSPG2	dd_Djap_v4_46398_1_1	134	775	-	2.22E+02	2.60E+02	20328.29607	-0.121980101	0.998429894	1	6.82E-04	1.74E-14
NM_001017395.3	TMCC1	dd_Djap_v4_46423_1_1	1208	1813	+	2.08E+01	2.36E+01	1620.200017	-0.052927818	0.999997589	1	1.05E-06	1.74E-14
NM_001014878.2	PIPOX	dd_Djap_v4_46437_6_1	262	1299	+	7.89E+00	7.04E+00	241.2207972	0.294123468	0.922836848	1	3.49E-02	1.74E-14
NM_001002228.1	rhbdf1	dd_Djap_v4_46501_1_1	863	2305	+	6.90E+00	7.04E+00	594.0141493	0.097561476	0.999911221	1	3.86E-05	1.74E-14
NM_001173487.1	NKRF	dd_Djap_v4_46512_2_1	606	1019	+	5.62E+00	6.78E+00	161.8465008	-0.142605039	0.984088788	1	6.97E-03	1.74E-14
NM_018026.3	PACS1	dd_Djap_v4_46524_2_1	877	1887	-	1.50E+01	1.94E+01	1692.567902	-0.247090489	0.983180064	1	7.37E-03	1.74E-14
NM_080575.2	Acss1	dd_Djap_v4_46535_1_1	32	1339	+	2.36E+01	2.46E+01	885.5721243	0.062534051	0.999996928	1	1.33E-06	1.74E-14
NM_001252675.1	ACSS1	dd_Djap_v4_46535_1_2	3	689	-	5.46E+01	5.54E+01	852.5344022	0.108462816	0.999904513	1	4.15E-05	1.74E-14
NM_140471.3	DCX-EMAP	dd_Djap_v4_46598_1_1	243	3095	+	1.84E+00	2.14E+00	137.090212	-0.087196535	0.981983892	1	7.90E-03	1.74E-14
NM_001098503.1,NM_204621.1	PTPRJ	dd_Djap_v4_46660_1_1	47	811	-	6.28E+01	6.42E+01	2080.923545	0.136307077	0.999797726	1	8.79E-05	1.74E-14
NM_001029850.4	Magi1	dd_Djap_v4_46813_1_1	2525	4303	-	1.22E+01	1.73E+01	1674.909157	-0.38267536	0.86161516	1	6.47E-02	1.74E-14
NM_138301.2,XM_006256249.3	Trpm2	dd_Djap_v4_46814_1_1	191	3295	+	2.82E+01	3.27E+01	1901.879546	-0.143627535	0.999977033	1	9.97E-06	1.74E-14
NM_079437.4	Taf6	dd_Djap_v4_46851_2_1	129	1385	+	7.80E+00	8.16E+00	329.9382557	0.057875306	0.998852368	1	4.99E-04	1.74E-14
NM_001256796.1	P2RX4	dd_Djap_v4_46870_2_1	7	1035	+	8.96E+01	7.20E+01	2452.546915	0.442760328	0.927083496	1	3.29E-02	1.74E-14
NM_001086868.1	colec11	dd_Djap_v4_46910_1_1	79	516	-	1.15E+03	1.36E+03	9715.669292	-0.1271239	0.999858019	1	6.17E-05	1.74E-14
NM_130449.2	Colec12	dd_Djap_v4_46910_1_2	11	355	-	1.17E+03	1.72E+03	8017.20558	-0.444581574	0.936018918	1	2.87E-02	1.74E-14
NM_001011227.1	colec10	dd_Djap_v4_46910_1_3	64	465	-	1.05E+03	1.73E+03	12881.39428	-0.608071427	0.439524863	1	3.57E-01	1.74E-14
NM_005752.4,NM_174633.2	CLEC3A	dd_Djap_v4_46910_1_4	90	407	-	1.14E+00	9.73E-01	5.880135249	0.341234577	0.788547637	1	1.03E-01	1.74E-14
NM_008074.2,NM_024370.3	Gabrg3	dd_Djap_v4_46922_2_1	681	1448	-	1.75E+01	1.58E+01	902.0010168	0.234930958	0.999009267	1	4.30E-04	1.74E-14
NM_001183334.1,XM_011323065.1,XM_011388977.1,XM_447594.1,XM_501043.1,XM_771562.1	REX4	dd_Djap_v4_46985_3_2	275	583	-	4.87E+00	4.28E+00	70.23161037	0.292810148	0.798091782	1	9.79E-02	1.74E-14
NM_001318872.1	FARS2	dd_Djap_v4_47004_1_1	127	1356	+	1.08E+01	1.23E+01	749.9105684	-0.061536255	0.999995629	1	1.90E-06	1.74E-14
NM_001135431.1,NM_001204624.1	SYT1	dd_Djap_v4_47004_2_1	1492	2313	-	1.29E+02	9.90E+01	5097.552336	0.490747013	0.747164079	1	1.27E-01	1.74E-14
NM_000175.4,NM_001082069.2,NM_214330.1	GPI	dd_Djap_v4_47030_1_1	165	1784	-	8.09E+01	1.14E+02	4456.188138	-0.363592888	0.992292885	1	3.36E-03	1.74E-14
NM_001319439.1	GRIK3	dd_Djap_v4_47041_1_3	542	2194	-	1.80E+01	1.96E+01	1344.604906	-0.000355155	0.999999985	1	6.70E-09	1.74E-14
NM_001017488.1,NM_001177594.1	Slc8b1	dd_Djap_v4_47063_1_1	1522	2286	+	2.19E+01	2.19E+01	1150.957581	0.26589692	0.999320893	1	2.95E-04	1.74E-14
NM_153809.2	TAF1L	dd_Djap_v4_47100_1_1	633	1058	+	2.42E-01	4.15E-01	15.29928311	-0.914216867	0.363634749	1	4.39E-01	1.74E-14
NM_001096577.1	tmem220	dd_Djap_v4_47114_8_3	225	533	-	3.02E+00	2.62E+00	21.7977337	0.282437597	0.768889692	1	1.14E-01	1.74E-14
NM_001131227.2	TMEM19	dd_Djap_v4_47148_1_1	93	530	+	5.64E+00	6.15E+00	128.3216906	0.002388541	0.999545798	1	1.97E-04	1.74E-14
NM_001081433.3	Ankrd44	dd_Djap_v4_47165_1_7	19	978	+	3.52E+00	3.03E+00	72.62735982	0.325698132	0.76382875	1	1.17E-01	1.74E-14
NM_181070.6	Rab18	dd_Djap_v4_47179_2_1	195	788	-	1.04E+02	7.47E+01	1593.526141	0.595603357	0.484132164	1	3.15E-01	1.74E-14
NM_001204883.1	RAB43	dd_Djap_v4_47179_5_1	288	890	-	3.03E+01	2.70E+01	612.7448863	0.292396476	0.986205988	1	6.03E-03	1.74E-14
NM_001149.3	ANK3	dd_Djap_v4_47180_1_3	5	388	-	1.18E+02	1.53E+02	6606.03811	-0.620646087	0.474404738	1	3.24E-01	1.74E-14
NM_001110783.3	Ank1	dd_Djap_v4_47180_2_1	8	286	-	1.04E+02	9.52E+01	984.6627213	0.330911321	0.989627514	1	4.53E-03	1.74E-14
NM_176556.2	mask	dd_Djap_v4_47180_1_6	3	401	-	7.42E-02	0.00E+00	0.400296535	2.220261001	0.585344357	1	2.33E-01	1.74E-14
NM_001173513.1	TXNRD3	dd_Djap_v4_47202_1_1	306	2069	-	5.91E+01	6.28E+01	3365.821916	0.039164199	0.999999999	1	5.31E-10	1.74E-14
NM_205548.2	FAM151B	dd_Djap_v4_47213_1_1	570	1043	-	3.33E+00	2.83E+00	85.01808715	0.303132742	0.841082424	1	7.52E-02	1.74E-14
NM_001171025.1	PTPRD	dd_Djap_v4_47265_1_1	996	1697	-	2.28E+00	2.98E+00	188.2023563	-0.277524266	0.933373257	1	2.99E-02	1.74E-14
NM_007123.5	USH2A	dd_Djap_v4_47265_1_2	849	1769	-	7.64E+00	4.99E+00	118.4227884	0.151410609	0.90440943	1	4.36E-02	1.74E-14
NM_198795.1	TDRD1	dd_Djap_v4_47345_1_1	9	1028	+	2.48E+01	3.85E+01	3013.587036	-0.535569139	0.640884799	1	1.93E-01	1.74E-14
NM_001022221.2,NM_199811.2	rpa1	dd_Djap_v4_47381_1_1	155	1822	-	2.78E+01	3.93E+01	1538.351243	-0.373222112	0.965969986	1	1.50E-02	1.74E-14
XM_001862503.1,XM_002051973.2	WDY	dd_Djap_v4_47393_1_1	561	2939	+	1.12E+01	1.30E+01	790.3037597	0.062115951	0.992732693	1	3.17E-03	1.74E-14
NM_178824.3	WDR49	dd_Djap_v4_47393_1_2	860	2476	-	1.52E+01	1.71E+01	765.3841011	-0.127496873	0.997071731	1	1.27E-03	1.74E-14
NM_054043.3	Msi2	dd_Djap_v4_47415_3_2	339	938	-	2.11E-01	1.43E-06	3.202372283	5.234147872	0.066566275	1	1.18E+00	1.74E-14
NM_148890.1	Msi1	dd_Djap_v4_47415_3_3	180	473	+	9.56E+00	9.52E+00	305.2431637	0.106235911	0.993587527	1	2.79E-03	1.74E-14
NM_002442.3	MSI1	dd_Djap_v4_47415_3_7	300	593	-	2.74E+01	2.65E+01	1032.642668	0.18656037	0.99864882	1	5.87E-04	1.74E-14
NM_138962.3	MSI2	dd_Djap_v4_47415_3_9	329	928	+	7.90E+00	7.79E+00	362.3623451	0.133694572	0.967339253	1	1.44E-02	1.74E-14
NM_001030845.1,NM_001075861.1,NM_015474.3	SAMHD1	dd_Djap_v4_47445_2_1	121	972	+	7.77E+01	1.10E+02	943.0843236	-0.205466619	0.99880987	1	5.17E-04	1.74E-14
NC_000868.1,NZ_CP023154.1	glnA	dd_Djap_v4_47496_1_1	311	1645	-	4.21E+01	2.46E+01	1361.288361	0.898574218	0.036007434	1	1.44E+00	1.74E-14
NM_001307943.1	TTC17	dd_Djap_v4_47508_1_1	154	2172	+	5.59E+00	6.42E+00	588.8373699	-0.074001518	0.999136285	1	3.75E-04	1.74E-14
NM_007114.2	TMF1	dd_Djap_v4_47584_2_1	212	2152	-	3.96E+00	5.89E+00	411.9486175	-0.457082234	0.691216086	1	1.60E-01	1.74E-14
NM_001012038.1,XM_006514847.3	Mtmr3	dd_Djap_v4_47596_7_2	589	1965	-	4.48E+01	5.94E+01	1947.104802	-0.290120787	0.99523622	1	2.07E-03	1.74E-14
NM_001045454.1	amn1	dd_Djap_v4_47739_1_1	81	401	-	0.00E+00	2.61E-01	1.134823022	-3.516271116	0.260474038	1	5.84E-01	1.74E-14
NM_004714.2	DYRK1B	dd_Djap_v4_48710_2_1	1583	2671	+	4.69E+01	5.48E+01	5472.098897	-0.095447967	0.999912454	1	3.80E-05	1.74E-14
NM_001276442.1	Acy1	dd_Djap_v4_48721_1_1	48	1208	-	7.07E+01	8.02E+01	2133.423484	-0.071475524	0.999999075	1	4.02E-07	1.74E-14
NM_133649.2	Slc12a6	dd_Djap_v4_48734_1_1	128	3280	-	2.52E+01	3.11E+01	2534.563247	-0.185385863	0.993078189	1	3.02E-03	1.74E-14
NM_001126689.1	slc23a2	dd_Djap_v4_48771_2_1	61	1071	+	3.82E+00	3.09E+00	79.87328837	0.420547382	0.690592848	1	1.61E-01	1.74E-14
NM_011397.4	Slc23a1	dd_Djap_v4_48771_3_1	133	807	+	3.34E+00	3.29E+00	68.14295052	0.198414433	0.857018765	1	6.70E-02	1.74E-14
NM_001038542.2	METTL17	dd_Djap_v4_48794_1_1	72	1430	+	1.62E+01	1.83E+01	980.2484781	-0.053337634	0.999999196	1	3.49E-07	1.74E-14
NM_001302540.1	Mcm5	dd_Djap_v4_48840_1_1	189	2411	-	2.45E+01	3.94E+01	1989.07887	-0.561591984	0.586934073	1	2.31E-01	1.74E-14
NM_001347637.1	Tacc2	dd_Djap_v4_48924_1_1	278	805	-	5.08E+01	5.11E+01	1513.347829	0.117861137	0.999998253	1	7.59E-07	1.74E-14
NM_001191665.1	Rilpl1	dd_Djap_v4_49037_1_1	189	1295	+	5.78E+01	5.60E+01	2072.434221	0.161727594	0.999204739	1	3.46E-04	1.74E-14
NM_001086381.1	tfb1m	dd_Djap_v4_49049_1_1	252	584	+	1.55E+01	1.70E+01	420.9070572	-0.008216226	0.999987806	1	5.30E-06	1.74E-14
NM_001252555.1	Gstz1	dd_Djap_v4_49071_1_1	181	804	+	1.14E+02	1.44E+02	3060.95351	-0.067892024	0.999998191	1	7.86E-07	1.74E-14
NM_139660.5	CG42540	dd_Djap_v4_49149_1_1	235	969	-	2.44E+01	1.77E+01	609.7165839	0.560747803	0.584978944	1	2.33E-01	1.74E-14
NM_001036319.2	GRDP1	dd_Djap_v4_49194_1_1	1568	2371	-	2.10E+01	3.42E+01	1629.702531	-0.482206568	0.720003204	1	1.43E-01	1.74E-14
NM_026936.3	Oxa1l	dd_Djap_v4_49261_1_1	120	1166	+	5.01E+01	5.67E+01	1458.181701	-0.049562099	0.999954001	1	2.00E-05	1.74E-14
NM_001037918.3	Lipt1	dd_Djap_v4_49273_1_2	31	759	+	1.57E+00	2.59E+00	46.3004678	-0.602088041	0.486848158	1	3.13E-01	1.74E-14
NM_001011086.1	Trub2	dd_Djap_v4_49339_2_1	76	906	+	9.93E+00	1.16E+01	263.421528	-0.099471714	0.998547888	1	6.31E-04	1.74E-14
NM_183180.2	Tspan18	dd_Djap_v4_49361_1_1	231	938	+	3.16E+02	2.82E+02	6717.285143	0.293129162	0.995746854	1	1.85E-03	1.74E-14
NM_001114334.1	Rps6kb1	dd_Djap_v4_49385_1_1	214	1269	+	3.96E+02	3.87E+02	13941.43356	0.155118757	0.999983251	1	7.27E-06	1.74E-14
NM_023060.3	Eefsec	dd_Djap_v4_49504_1_1	95	1819	+	2.59E+01	2.90E+01	1256.776556	-0.036403825	0.999998163	1	7.98E-07	1.74E-14
NM_001045893.2,NM_015697.7	COQ2	dd_Djap_v4_49552_1_1	339	1199	+	1.54E+01	1.50E+01	422.1485912	0.17491075	0.983406301	1	7.27E-03	1.74E-14
NM_001044255.1	Coq2	dd_Djap_v4_49552_1_2	154	852	-	2.76E-01	4.31E-01	9.293331797	-0.529127049	0.654888929	1	1.84E-01	1.74E-14
NM_001259295.2	Pdk	dd_Djap_v4_49744_1_1	212	1402	-	1.36E+01	1.54E+01	563.6414401	-0.056177971	0.999947148	1	2.30E-05	1.74E-14
NM_001301250.1	Capn5	dd_Djap_v4_49755_1_1	513	2432	+	2.10E+01	2.79E+01	1503.071002	-0.283540628	0.990947774	1	3.95E-03	1.74E-14
NM_001081103.2	Stim2	dd_Djap_v4_49766_3_1	1447	2553	-	3.25E+01	3.40E+01	2334.154488	0.085320238	0.999996457	1	1.54E-06	1.74E-14
NM_134099.2	Fbxo4	dd_Djap_v4_49801_1_1	75	1037	-	1.10E+01	9.80E+00	283.6861007	0.296757281	0.958042839	1	1.86E-02	1.74E-14
NM_001033443.4	Cdkl4	dd_Djap_v4_49856_1_1	112	1182	-	6.14E-01	1.30E+00	25.22520404	-0.871560116	0.354767602	1	4.50E-01	1.74E-14
NM_001161344.1	CHFR	dd_Djap_v4_49891_2_1	131	745	+	6.57E+00	7.05E+00	193.303968	0.020410677	0.999598444	1	1.74E-04	1.74E-14
XM_012958542.2	chfr	dd_Djap_v4_49891_2_2	260	391	-	9.12E-02	5.17E-01	3.59139666	-2.372092055	0.260626582	1	5.84E-01	1.74E-14
NM_016272.3	TOB2	dd_Djap_v4_49903_1_1	185	844	+	1.21E+01	1.60E+01	537.4575343	-0.235821139	0.996721705	1	1.43E-03	1.74E-14
NM_009427.2	Tob1	dd_Djap_v4_49903_1_3	185	514	+	1.82E-01	1.15E-01	6.681025426	0.747261644	0.643615442	1	1.91E-01	1.74E-14
NM_001172936.1	CRYZ	dd_Djap_v4_49937_1_1	13	975	+	8.81E+01	1.09E+02	2138.482466	-0.193014136	0.999710565	1	1.26E-04	1.74E-14
NM_001012183.2	Cryz	dd_Djap_v4_49937_1_2	95	655	+	2.07E+00	2.17E+00	35.03787513	0.047916194	0.961028802	1	1.73E-02	1.74E-14
NM_026175.5	Sf3a1	dd_Djap_v4_49948_1_1	83	913	-	1.04E+02	1.16E+02	2262.2492	-0.057879677	0.999997769	1	9.69E-07	1.74E-14
NM_001013954.1,NM_027448.2	Lca5	dd_Djap_v4_49960_1_1	329	937	+	3.97E+00	5.51E+00	266.4522011	-0.330381978	0.907840841	1	4.20E-02	1.74E-14
NM_001122776.1	Kcnc4	dd_Djap_v4_49982_2_1	328	1596	+	1.37E+01	1.12E+01	693.7903724	0.406888514	0.890873161	1	5.02E-02	1.74E-14
NM_057373.3	Shaw	dd_Djap_v4_49982_3_1	420	1733	-	3.78E+01	3.38E+01	1602.698048	0.265745609	0.998278556	1	7.48E-04	1.74E-14
NM_001275043.1	CG9705	dd_Djap_v4_50857_1_1	82	396	+	7.09E+01	7.80E+01	621.8459628	-0.023099497	0.999874037	1	5.47E-05	1.74E-14
XM_001657506.1	AAEL006169	dd_Djap_v4_50985_1_1	86	1183	-	1.44E+03	1.18E+03	39556.70568	0.416560237	0.910857247	1	4.05E-02	1.74E-14
NM_012727.3	Camk4	dd_Djap_v4_51230_1_1	226	1140	-	3.36E+01	3.23E+01	932.0254314	0.184052563	0.999922098	1	3.38E-05	1.74E-14
NM_001195150.2	SPMIP1	dd_Djap_v4_51296_1_1	185	736	-	5.94E+01	6.31E+01	1062.155944	0.038019612	0.999981727	1	7.94E-06	1.74E-14
NM_018184.2	ARL8B	dd_Djap_v4_51374_1_1	40	594	+	1.21E+02	1.27E+02	1767.710807	0.056510406	0.999999646	1	1.54E-07	1.74E-14
NM_205566.1	arl8ba	dd_Djap_v4_51374_1_2	40	318	+	1.37E-01	4.56E-02	1.691984311	2.068783926	0.391409343	1	4.07E-01	1.74E-14
NM_030172.2	Efcab11	dd_Djap_v4_51554_2_1	103	285	+	1.23E+00	1.34E+00	2.531983982	-0.06463946	0.965992916	1	1.50E-02	1.74E-14
NM_001098576.1	TMBIM6	dd_Djap_v4_52058_1_1	90	716	+	2.75E+00	5.70E+00	65.04545288	-0.915962913	0.228732018	1	6.41E-01	1.74E-14
NM_008305.3	Hspg2	dd_Djap_v4_52887_1_1	1	249	-	5.46E+01	6.03E+01	4149.143697	0.04578763	0.999999858	1	6.16E-08	1.74E-14
NM_001009534.1,NM_203396.1	Tcaf3	dd_Djap_v4_53995_1_1	227	1324	+	4.79E+00	4.86E+00	174.3973294	0.208706509	0.93558938	1	2.89E-02	1.74E-14
NM_008262.3,NM_022671.2	Onecut1	dd_Djap_v4_54400_1_1	1079	1699	-	3.82E+01	4.29E+01	2698.549798	-0.04036117	0.999999878	1	5.30E-08	1.74E-14
NM_001007812.3	DMAC2L	dd_Djap_v4_54446_1_1	134	499	+	4.79E+01	6.05E+01	663.3194951	-0.212134592	0.996833926	1	1.38E-03	1.74E-14
NM_001037149.1	CAV3	dd_Djap_v4_54501_1_1	21	341	+	5.99E+00	5.48E+00	25.28921755	0.257448069	0.794152688	1	1.00E-01	1.74E-14
NM_142434.3	CG7988	dd_Djap_v4_54561_1_1	209	712	-	1.86E+00	1.83E+00	30.93227574	0.161806028	0.871832427	1	5.96E-02	1.74E-14
NM_001131028.1	ATG10	dd_Djap_v4_54583_1_1	69	461	-	1.21E+01	1.08E+01	164.5680909	0.291655417	0.901842652	1	4.49E-02	1.74E-14
NM_001010883.2	EEIG2	dd_Djap_v4_54672_2_1	21	449	-	3.42E+01	3.32E+01	451.9825684	0.133518309	0.998420813	1	6.86E-04	1.74E-14
NM_058149.4	ft	dd_Djap_v4_54780_1_1	157	789	-	1.54E+00	2.06E+00	190.5832648	-0.71694354	0.381883344	1	4.18E-01	1.74E-14
NM_142878.4	EloA	dd_Djap_v4_54849_1_2	42	419	-	5.72E-01	0.00E+00	1.68014895	4.313885427	0.192226504	1	7.16E-01	1.74E-14
NM_080166.4	scat	dd_Djap_v4_54862_1_1	222	3110	-	6.88E+00	6.73E+00	585.9449858	0.151445954	0.999713653	1	1.24E-04	1.74E-14
NM_172591.3	Fcho2	dd_Djap_v4_54904_1_1	2161	2967	-	1.03E+01	1.31E+01	916.246259	-0.233668058	0.98654096	1	5.88E-03	1.74E-14
NM_001290413.1	Traf2	dd_Djap_v4_54915_1_1	85	1395	+	6.44E+02	5.95E+02	18158.38639	0.220314135	0.99999877	1	5.34E-07	1.74E-14
NM_021412.3	Mmp19	dd_Djap_v4_54939_1_1	509	1525	-	1.24E+03	1.16E+03	46137.3003	0.227389497	0.987996488	1	5.24E-03	1.74E-14
NM_001006465.1	NADSYN1	dd_Djap_v4_54962_1_1	183	2279	-	2.25E+01	2.10E+01	1334.673901	0.223085628	0.999616697	1	1.66E-04	1.74E-14
NM_001308229.1	C3orf33	dd_Djap_v4_55036_1_1	449	679	-	5.05E+00	4.95E+00	69.85714681	0.173009134	0.902278308	1	4.47E-02	1.74E-14
XM_648423.2	MDR3	dd_Djap_v4_55064_1_1	3	632	+	2.72E+01	2.97E+01	106.8195096	-0.202804923	0.908944635	1	4.15E-02	1.74E-14
XM_643612.1	MDR4	dd_Djap_v4_55064_1_2	4	363	+	0.00E+00	1.46E-01	0.429307835	-2.12793552	0.598798366	1	2.23E-01	1.74E-14
NM_011075.2	Abcb1b	dd_Djap_v4_55064_1_3	3	299	+	5.91E+00	6.44E+00	33.21314496	-0.400057204	0.671115874	1	1.73E-01	1.74E-14
NM_180678.3	Gars1	dd_Djap_v4_55078_1_1	104	1885	-	5.18E+01	6.27E+01	2880.935567	-0.155089601	0.999997636	1	1.03E-06	1.74E-14
NM_001258621.2	pigs	dd_Djap_v4_55089_1_1	1195	1794	-	4.63E+01	3.80E+01	2065.912666	0.406782479	0.933593336	1	2.98E-02	1.74E-14
NM_001128844.1	SMARCA4	dd_Djap_v4_55101_1_1	581	4069	+	1.80E+00	3.23E+00	289.1258698	-0.722822281	0.317235217	1	4.99E-01	1.74E-14
NM_001098121.1,NM_001202423.1	TRMT1L	dd_Djap_v4_55239_2_1	197	730	+	3.80E+00	5.94E+00	152.6450292	-0.452575601	0.755912606	1	1.22E-01	1.74E-14
NM_001127395.3	METTL21A	dd_Djap_v4_55252_1_1	26	364	-	1.06E+01	1.14E+01	111.0185531	0.101505234	0.984222991	1	6.91E-03	1.74E-14
NM_011913.2	Best1	dd_Djap_v4_55303_1_1	102	554	+	1.33E+00	2.17E+00	29.70541224	-0.701070814	0.422997765	1	3.74E-01	1.74E-14
NM_001007583.1	Best3	dd_Djap_v4_55303_2_1	77	1174	+	2.57E+01	2.00E+01	836.5565487	0.479746139	0.803276248	1	9.51E-02	1.74E-14
XM_006527604.3	Sytl5	dd_Djap_v4_55325_1_1	136	1260	-	8.81E+00	1.04E+01	543.4632227	-0.116611149	0.997214131	1	1.21E-03	1.74E-14
NM_001079756.2	LRRC45	dd_Djap_v4_55336_1_1	153	2132	-	5.86E+00	7.27E+00	283.8632629	-0.218555112	0.924151962	1	3.43E-02	1.74E-14
NM_001109262.2,NM_183182.3	Cimap2	dd_Djap_v4_55361_1_1	140	1144	-	1.69E+01	1.82E+01	559.7375384	0.018526463	0.9999878	1	5.30E-06	1.74E-14
NM_014585.5	SLC40A1	dd_Djap_v4_55372_1_1	194	1645	+	6.31E+00	5.38E+00	242.8015615	0.354438879	0.907740208	1	4.20E-02	1.74E-14
NM_009287.4	Stim1	dd_Djap_v4_55396_1_1	502	1689	-	6.79E+00	8.42E+00	356.0436521	-0.185984422	0.983376615	1	7.28E-03	1.74E-14
NM_001092531.1,NM_200413.1	slc44a4	dd_Djap_v4_55420_1_1	80	2113	-	3.27E+01	3.17E+01	1782.219428	0.16961189	0.999783915	1	9.39E-05	1.74E-14
NM_001112736.1	TASOR	dd_Djap_v4_55450_1_2	571	1059	-	1.75E+02	1.86E+02	6316.032601	0.027973014	0.999999994	1	2.43E-09	1.74E-14
NM_001017420.2	ESCO2	dd_Djap_v4_55519_1_1	984	1604	+	1.92E+01	2.39E+01	343.2999045	-0.133310272	0.993584813	1	2.80E-03	1.74E-14
NM_001318372.1	PCDH9	dd_Djap_v4_55564_3_1	43	2061	-	6.12E+01	7.01E+01	5264.813581	-0.075117653	0.999998161	1	7.99E-07	1.74E-14
NM_079759.4	nAChRbeta2	dd_Djap_v4_55607_1_1	138	1661	+	6.74E+00	5.92E+00	277.6339136	0.302436283	0.921655252	1	3.54E-02	1.74E-14
NM_001096840.1	catip	dd_Djap_v4_55682_1_1	182	1156	+	3.65E+01	3.00E+01	1109.16718	0.417023775	0.91637199	1	3.79E-02	1.74E-14
NM_001098512.2,NM_174436.2	PRKG1	dd_Djap_v4_55695_1_1	140	1963	-	4.85E+01	4.60E+01	2695.991728	0.190408725	0.999987652	1	5.36E-06	1.74E-14
NM_138316.3	PANK1	dd_Djap_v4_55758_1_1	183	1322	+	2.71E+01	2.37E+01	844.4048295	0.31931322	0.991813609	1	3.57E-03	1.74E-14
NM_001131293.1,NM_032139.2	ANKRD27	dd_Djap_v4_55772_1_1	68	3145	+	2.08E+01	1.73E+01	906.134723	0.051254203	0.999973644	1	1.14E-05	1.74E-14
NM_001097747.1	mex3b	dd_Djap_v4_55783_2_1	877	1278	+	7.39E+01	1.26E+02	10178.45847	-0.778184065	0.209046988	1	6.80E-01	1.74E-14
NM_213627.2	Zdhhc23	dd_Djap_v4_55809_1_1	1966	2436	+	8.12E+00	9.33E+00	228.7071746	-0.102601954	0.984576617	1	6.75E-03	1.74E-14
NM_001035505.1	BOLA3	dd_Djap_v4_55905_1_1	225	488	+	6.42E+00	6.85E+00	238.5123844	0.034104294	0.999416333	1	2.54E-04	1.74E-14
NM_171999.3	SALL3	dd_Djap_v4_55907_6_1	204	491	-	4.16E-02	4.74E-02	0.333185641	0.221590348	0.957142025	1	1.90E-02	1.74E-14
NM_000285.3	PEPD	dd_Djap_v4_55921_1_1	240	1670	-	1.97E+02	1.62E+02	7819.621997	0.40774564	0.975456872	1	1.08E-02	1.74E-14
NM_001046137.2	CFAP206	dd_Djap_v4_55985_1_1	151	2013	-	1.55E+01	1.64E+01	835.6679614	0.038287689	0.999956837	1	1.87E-05	1.74E-14
NM_001161707.1	KIRREL3	dd_Djap_v4_55996_1_1	266	1063	-	3.46E+01	3.29E+01	1125.940894	0.193755008	0.999810302	1	8.24E-05	1.74E-14
NM_001002036.3,NM_001305090.2	ASTL	dd_Djap_v4_56054_1_1	27	542	-	8.74E+02	8.15E+02	12469.56042	0.220015719	0.990192079	1	4.28E-03	1.74E-14
NM_146257.2	Slc29a4	dd_Djap_v4_56087_1_1	311	916	+	5.24E+00	5.13E+00	251.7492942	0.157644621	0.992078196	1	3.45E-03	1.74E-14
NM_001080572.1	slc29a4	dd_Djap_v4_56087_1_2	286	780	+	7.47E-02	0.00E+00	0.682666143	3.0153681	0.453184749	1	3.44E-01	1.74E-14
NM_027879.2	Cdc40	dd_Djap_v4_56104_1_1	74	1618	-	2.82E+01	3.17E+01	1297.20594	-0.046859575	0.999999923	1	3.33E-08	1.74E-14
NM_204337.1	NBN	dd_Djap_v4_56121_1_1	124	1035	+	4.82E+00	6.98E+00	272.6993507	-0.411989517	0.836778695	1	7.74E-02	1.74E-14
NM_001317998.1	ZNF677	dd_Djap_v4_56140_1_1	341	1321	+	5.78E+00	8.33E+00	585.1891252	-0.400146621	0.920234365	1	3.61E-02	1.74E-14
NM_009541.2	Zbtb17	dd_Djap_v4_56140_1_2	409	921	+	8.86E-01	4.99E-01	49.43223101	0.927839407	0.623581731	1	2.05E-01	1.74E-14
NM_100771.4	ANP1	dd_Djap_v4_56154_1_1	773	1579	+	5.26E+01	4.68E+01	2163.75059	0.255339262	0.998677879	1	5.75E-04	1.74E-14
NM_001275273.1,XM_004522274.2	RpLP0	dd_Djap_v4_56246_1_1	175	972	+	1.19E+03	1.31E+03	27736.2219	-0.022249888	0.999999968	1	1.39E-08	1.74E-14
NM_015533.3	TKFC	dd_Djap_v4_56518_1_1	102	1754	+	1.53E+01	1.71E+01	716.2643639	-0.03724148	0.999947492	1	2.28E-05	1.74E-14
NM_008716.2	Notch3	dd_Djap_v4_56552_1_1	207	986	-	1.82E+00	2.51E+00	276.1276395	-0.299431056	0.924031149	1	3.43E-02	1.74E-14
NM_001032249.4	Zasp52	dd_Djap_v4_56723_1_1	156	833	+	3.90E+02	3.72E+02	12459.77658	0.014977001	0.999998462	1	6.68E-07	1.74E-14
NM_001038502.2	TRAPPC4	dd_Djap_v4_56801_1_1	70	708	-	2.47E+01	2.39E+01	374.2626427	0.169862601	0.998202795	1	7.81E-04	1.74E-14
NM_001080465.2	SPMAP1	dd_Djap_v4_56834_1_1	71	508	-	2.01E+01	1.29E+01	186.4325612	0.767587571	0.229226876	1	6.40E-01	1.74E-14
NM_001308350.1	SIDT1	dd_Djap_v4_56947_1_1	217	561	-	8.10E+01	1.11E+02	3762.575796	-0.385200188	0.948839959	1	2.28E-02	1.74E-14
NM_001085049.2	MRAS	dd_Djap_v4_57082_1_2	186	641	-	6.51E+01	5.54E+01	1087.055548	0.37168918	0.967126772	1	1.45E-02	1.74E-14
XM_011392844.1,XM_015774271.1	GPA3	dd_Djap_v4_57093_1_1	6	353	+	2.62E+00	2.59E+00	50.49850384	0.296459795	0.809142723	1	9.20E-02	1.74E-14
XM_011396407.1	gna-2	dd_Djap_v4_57093_2_1	244	492	+	1.51E+00	9.65E-01	17.19282066	0.75356653	0.394554441	1	4.04E-01	1.74E-14
NM_001179135.1	GPA1	dd_Djap_v4_57093_3_1	10	237	+	0.00E+00	1.22E+00	1.152655869	-3.552810582	0.167531406	1	7.76E-01	1.74E-14
NM_001007343.1	samm50b	dd_Djap_v4_57206_1_1	80	1435	-	2.58E+01	3.42E+01	1114.646662	-0.275814068	0.995608048	1	1.91E-03	1.74E-14
XM_015755533.1	PAO6	dd_Djap_v4_57465_1_1	104	349	+	3.91E+01	3.06E+01	684.9097581	0.49416602	0.753689654	1	1.23E-01	1.74E-14
XM_015781529.1	PAO4	dd_Djap_v4_57465_2_1	36	734	+	8.78E-01	1.51E+00	17.59351704	-0.67361887	0.448569437	1	3.48E-01	1.74E-14
NM_001304359.1	MUC5AC	dd_Djap_v4_57737_1_1	80	595	-	8.32E-01	2.50E+00	32.61831997	-1.239299345	0.189569067	1	7.22E-01	1.74E-14
NM_031811.3	Taldo1	dd_Djap_v4_57930_1_1	142	1107	-	3.99E+01	4.46E+01	1245.532304	-0.036454328	0.999999902	1	4.26E-08	1.74E-14
NM_183427.4	Glra2	dd_Djap_v4_57969_1_1	138	1550	+	2.89E+01	2.29E+01	975.2858105	0.454687682	0.865235515	1	6.29E-02	1.74E-14
NM_016723.2	Uchl3	dd_Djap_v4_58141_1_1	99	749	-	1.67E+02	1.82E+02	2832.894085	-0.000825753	0.999999898	1	4.44E-08	1.74E-14
NM_079205.4	Dhc64C	dd_Djap_v4_58199_1_1	5	235	+	1.31E+01	1.70E+01	495.9750111	-0.268734357	0.851776335	1	6.97E-02	1.74E-14
NM_078598.2	mRpS25	dd_Djap_v4_58434_1_1	110	604	+	7.32E+01	7.60E+01	847.9180183	0.068706106	0.999901276	1	4.29E-05	1.74E-14
NM_001132441.2,NM_006366.2	CAP2	dd_Djap_v4_58446_1_1	141	1502	-	1.89E+02	2.15E+02	7774.655453	-0.057022154	0.999999998	1	6.77E-10	1.74E-14
NM_052993.3	C1galt1	dd_Djap_v4_58525_1_1	36	785	+	8.93E+00	7.44E+00	120.6590736	0.379926132	0.818213949	1	8.71E-02	1.74E-14
NM_008852.4	Pitx3	dd_Djap_v4_58566_1_1	609	1100	+	2.08E+00	2.14E+00	66.37776096	0.080513617	0.970735295	1	1.29E-02	1.74E-14
NM_014077.3	FAM32A	dd_Djap_v4_58619_1_1	425	586	-	5.54E+00	5.52E+00	94.00926207	0.133363777	0.955934543	1	1.96E-02	1.74E-14
NM_001018050.3	POLR3H	dd_Djap_v4_58619_1_2	115	708	+	1.98E+01	1.97E+01	540.7941566	0.133600526	0.997063995	1	1.28E-03	1.74E-14
NM_001170556.1	Prkag2	dd_Djap_v4_58686_1_1	458	1372	-	8.43E+01	9.25E+01	5251.529033	-0.042569712	1	1	6.47E-11	1.74E-14
NM_001334122.1	YDA	dd_Djap_v4_58788_1_1	28	813	-	1.71E+02	1.75E+02	3200.502294	0.123124397	0.999999722	1	1.21E-07	1.74E-14
NM_201615.2	Prlhr	dd_Djap_v4_58816_1_1	194	1087	+	1.09E+01	9.09E+00	330.5494037	0.389447451	0.857996993	1	6.65E-02	1.74E-14
NM_001112627.1,NM_013402.4	FADS1	dd_Djap_v4_58865_1_1	107	1330	-	6.49E+00	6.58E+00	212.6289046	0.119641218	0.99177596	1	3.59E-03	1.74E-14
NM_001035487.1	TSPAN3	dd_Djap_v4_59036_1_1	181	714	-	2.79E+01	2.76E+01	621.8989208	0.138522176	0.999287166	1	3.10E-04	1.74E-14
NM_172625.2	Ino80c	dd_Djap_v4_59286_1_1	212	598	+	2.79E+01	2.86E+01	362.6401894	0.084123866	0.999377811	1	2.70E-04	1.74E-14
NM_019776.2,NM_022694.2	Snd1	dd_Djap_v4_61044_1_1	8	634	-	1.05E+02	1.14E+02	5453.670659	0.016408002	1	1	2.94E-11	1.74E-14
XM_001660619.1	AAEL010189	dd_Djap_v4_61361_1_1	129	947	-	2.23E+01	1.81E+01	870.9043173	0.466727137	0.792510519	1	1.01E-01	1.74E-14
NM_131394.1	mtnr1bb	dd_Djap_v4_61440_1_1	44	427	+	3.54E-01	5.54E-01	2.932178882	-0.480529554	0.742167545	1	1.29E-01	1.74E-14
NM_001132817.1	OXLD1	dd_Djap_v4_63017_1_1	38	241	-	1.28E+01	1.11E+01	36.8813986	0.296472017	0.776230688	1	1.10E-01	1.74E-14
NC_001329.3,NC_001912.1,NC_002507.1	ND1	dd_Djap_v4_63471_1_1	95	235	+	3.16E-01	3.70E-01	6.541449365	-0.114567758	0.917739795	1	3.73E-02	1.74E-14
NM_001144207.2	Vha44	dd_Djap_v4_63740_1_1	9	257	-	6.96E-01	3.35E-01	0.975668516	1.189596286	0.63180943	1	1.99E-01	1.74E-14
NM_001075571.1	GGACT	dd_Djap_v4_64511_1_1	193	603	+	5.30E+01	3.09E+01	635.6357775	0.898081486	0.022204715	1	1.65E+00	1.74E-14
NM_001133374.1,NM_174684.2	ATP5F1A	dd_Djap_v4_64567_1_1	3	551	-	0.00E+00	9.44E-02	0.465609128	-2.234334963	0.580036756	1	2.37E-01	1.74E-14
XM_317438.4	en	dd_Djap_v4_64849_1_1	312	575	+	7.10E-02	2.59E-01	1.464973541	-1.683693767	0.411985912	1	3.85E-01	1.74E-14
NM_132275.2	l(1)G0020	dd_Djap_v4_66585_3_1	227	2419	-	6.90E+00	8.49E+00	463.6034893	-0.265901151	0.985028124	1	6.55E-03	1.74E-14
NM_001182970.1	KRE33	dd_Djap_v4_66585_3_5	1108	2499	-	7.25E+00	9.49E+00	490.8750257	-0.257740065	0.975716761	1	1.07E-02	1.74E-14
NM_012832.3	Chrna7	dd_Djap_v4_66678_9_3	604	1395	-	5.36E-01	8.56E-01	21.13062453	-0.521068918	0.579872147	1	2.37E-01	1.74E-14
NM_001310214.1	PRDM9	dd_Djap_v4_66731_1_4	1558	1815	-	3.01E+00	5.15E+00	165.4318243	-0.616341136	0.459315869	1	3.38E-01	1.74E-14
NM_000937.4	POLR2A	dd_Djap_v4_66791_1_1	328	4959	-	1.40E+01	3.84E+01	3668.89317	-1.354462779	0.130268978	1	8.85E-01	1.74E-14
NM_012804.1	Abcd3	dd_Djap_v4_66805_1_3	1030	2784	+	8.87E+00	1.13E+01	680.8636313	-0.169621927	0.999580973	1	1.82E-04	1.74E-14
NM_001122674.1	ABCD3	dd_Djap_v4_66805_1_4	251	715	-	5.48E+00	7.15E+00	110.3560219	-0.267946382	0.89196151	1	4.97E-02	1.74E-14
NM_000819.4,NM_001040473.2	GART	dd_Djap_v4_66877_1_1	37	3066	-	1.41E+01	1.56E+01	1206.404687	-0.014570577	0.9999991	1	3.91E-07	1.74E-14
NM_001043411.1,NM_001274433.1	Hsp83	dd_Djap_v4_66889_2_4	3	257	-	1.41E+03	2.07E+03	99725.42726	-0.435934418	0.908429473	1	4.17E-02	1.74E-14
NM_001032446.1	CiIC3	dd_Djap_v4_66890_1_1	36	1676	+	4.65E+00	8.50E+00	319.9574757	-0.760145156	0.336223385	1	4.73E-01	1.74E-14
NM_001091578.1	nme9	dd_Djap_v4_66890_1_2	3	1661	-	3.53E-01	5.38E-01	21.72277421	-0.88533769	0.351543005	1	4.54E-01	1.74E-14
NM_177431.5	Adamts20	dd_Djap_v4_66908_3_1	163	4143	+	1.54E+00	2.16E+00	217.9831818	-0.332124656	0.859434521	1	6.58E-02	1.74E-14
NM_001014750.2	mnb	dd_Djap_v4_66937_2_1	650	2074	-	1.67E+01	1.74E+01	1412.546408	0.0642663	0.999987494	1	5.43E-06	1.74E-14
NM_008240.3	Foxj1	dd_Djap_v4_66975_1_1	857	1426	-	4.62E+00	7.94E+00	270.270427	-0.658459144	0.338586889	1	4.70E-01	1.74E-14
NM_004646.3	NPHS1	dd_Djap_v4_66987_1_1	1314	4577	-	5.75E+00	6.62E+00	718.4054769	-0.084156412	0.996630647	1	1.47E-03	1.74E-14
NM_144931.3	Nae1	dd_Djap_v4_67016_2_3	69	1697	-	1.87E+01	2.22E+01	858.3880339	-0.118469458	0.999989172	1	4.70E-06	1.74E-14
NM_001091183.1	nae1	dd_Djap_v4_67016_2_13	297	1034	+	3.14E-01	6.26E-01	10.78550938	-0.879094052	0.387523017	1	4.12E-01	1.74E-14
NM_001329434.1	NUP205	dd_Djap_v4_67028_1_1	1059	6326	-	7.78E+00	1.14E+01	1670.318755	-0.426266507	0.853497212	1	6.88E-02	1.74E-14
NM_003211.4	TDG	dd_Djap_v4_67043_1_1	1090	1638	-	3.25E+01	4.56E+01	2608.310413	-0.416852746	0.837411789	1	7.71E-02	1.74E-14
NM_000790.3,NM_001172943.1	DDC	dd_Djap_v4_67087_2_2	1485	1751	+	9.70E+00	1.22E+01	185.0565995	-0.241731352	0.966320078	1	1.49E-02	1.74E-14
NM_001270852.1	Ddc	dd_Djap_v4_67087_2_4	151	570	+	5.21E+01	6.18E+01	1577.013001	-0.261322636	0.997122508	1	1.25E-03	1.74E-14
NM_001132236.2	SMG6	dd_Djap_v4_67190_2_1	1074	3968	+	4.50E+00	7.71E+00	744.1107792	-0.660831494	0.372715151	1	4.29E-01	1.74E-14
NM_001178000.1	PIKFYVE	dd_Djap_v4_67190_3_1	4652	6004	+	5.94E+00	8.51E+00	1210.076566	-0.393215365	0.844047507	1	7.36E-02	1.74E-14
NM_001101005.1	Psmf1	dd_Djap_v4_67205_4_1	128	691	+	1.75E+01	2.00E+01	674.4713746	-0.064158691	0.999949171	1	2.21E-05	1.74E-14
NM_001199427.1	TRAF3	dd_Djap_v4_67266_1_1	27	653	+	1.40E+02	1.41E+02	3733.732576	0.081929261	0.999999956	1	1.90E-08	1.74E-14
NM_001101775.1	an3	dd_Djap_v4_67277_2_1	114	1892	+	2.26E+01	2.97E+01	1996.69156	-0.275353414	0.94929841	1	2.26E-02	1.74E-14
NM_001193416.2	DDX3X	dd_Djap_v4_67277_2_4	518	1453	+	2.81E+02	2.78E+02	11627.10684	0.142788092	0.999985523	1	6.29E-06	1.74E-14
NM_001108938.2	Egflam	dd_Djap_v4_67347_1_1	301	2346	-	7.96E+00	7.39E+00	581.3047312	0.233153234	0.993478465	1	2.84E-03	1.74E-14
NM_001081413.2	Unc13b	dd_Djap_v4_67348_1_1	162	698	+	2.32E-02	2.40E-01	2.215380534	-3.40633383	0.146092311	1	8.35E-01	1.74E-14
NM_001330653.1	UNC13B	dd_Djap_v4_67348_1_2	123	2951	+	5.41E+00	8.17E+00	953.5315274	-0.56498449	0.54253122	1	2.66E-01	1.74E-14
NM_001159324.2,NM_199118.1	Gaa	dd_Djap_v4_67400_1_1	161	2764	-	2.16E+02	1.59E+02	5765.809861	0.578163684	0.541375681	1	2.67E-01	1.74E-14
NM_001132912.2,NM_173913.2	GAA	dd_Djap_v4_67400_1_4	2	535	-	1.43E-01	0.00E+00	0.509347966	2.59534673	0.514280391	1	2.89E-01	1.74E-14
NM_001105712.1,NM_181850.2	Grm3	dd_Djap_v4_67412_2_1	343	1272	+	7.60E+00	7.39E+00	607.9166601	0.171953667	0.998632377	1	5.94E-04	1.74E-14
NM_001242414.1	WDR20	dd_Djap_v4_67439_1_1	316	2142	-	2.21E+01	2.18E+01	1238.60807	0.142695794	0.99999547	1	1.97E-06	1.74E-14
NM_198976.2	NELFCD	dd_Djap_v4_67440_3_1	232	768	+	1.34E+01	1.68E+01	550.653014	-0.214989847	0.993778752	1	2.71E-03	1.74E-14
NM_001003133.1,NM_001078652.1,NM_002463.1	MX2	dd_Djap_v4_67465_1_5	1	231	-	1.45E+01	1.23E+01	49.38858441	0.413155418	0.684960731	1	1.64E-01	1.74E-14
NM_001083885.2	WHRN	dd_Djap_v4_67477_2_3	1180	1422	+	2.12E+00	1.96E+00	74.67175858	0.228150795	0.870136852	1	6.04E-02	1.74E-14
NM_001103607.2	Naprt	dd_Djap_v4_67488_3_1	199	720	+	3.03E+01	2.46E+01	1034.297457	0.426868849	0.941813344	1	2.60E-02	1.74E-14
NM_001171805.1	TENT4A	dd_Djap_v4_67489_2_1	338	1441	-	3.61E+01	4.74E+01	1890.649075	-0.271178687	0.984586607	1	6.75E-03	1.74E-14
NM_001092646.1,NM_001126658.1	lrwd1	dd_Djap_v4_67489_4_1	292	1488	-	3.28E+01	5.64E+01	4944.712588	-0.807427207	0.160647636	1	7.94E-01	1.74E-14
NM_113294.3	TOP2	dd_Djap_v4_67538_1_1	2	238	-	3.26E+00	7.95E+00	44.93511191	-1.143307987	0.111556963	1	9.53E-01	1.74E-14
NM_001273651.1	Top2	dd_Djap_v4_67539_2_1	2	1684	-	8.24E+00	1.43E+01	426.7488704	-0.404444855	0.811050898	1	9.10E-02	1.74E-14
NM_204791.1,NM_213884.1	TOP2A	dd_Djap_v4_67539_2_2	2	319	+	4.14E+00	6.03E+00	259.4261111	-0.634987404	0.4380594	1	3.58E-01	1.74E-14
NM_177066.5,NM_181769.1	Tnni3k	dd_Djap_v4_67604_2_1	669	2465	+	7.80E+00	8.59E+00	387.3789604	-0.053995389	0.993906478	1	2.65E-03	1.74E-14
NM_172922.3	Ankk1	dd_Djap_v4_67604_2_3	131	1234	+	4.08E-01	3.92E-01	12.04700769	0.163221739	0.875342283	1	5.78E-02	1.74E-14
NM_001089557.1,NM_001091659.1	frrs1	dd_Djap_v4_67629_5_4	78	1355	+	1.43E+01	1.48E+01	529.0581316	0.098944125	0.999551325	1	1.95E-04	1.74E-14
NM_011623.2	Top2a	dd_Djap_v4_67629_6_4	147	1181	-	1.94E+01	3.83E+01	2541.401237	-0.932447822	0.223851857	1	6.50E-01	1.74E-14
NM_001036674.2,NM_001183954.1	MKK2	dd_Djap_v4_67652_1_1	3	476	-	1.09E+02	1.18E+02	2198.273329	0.092206486	0.999995322	1	2.03E-06	1.74E-14
XM_001758200.1	MEKK1b	dd_Djap_v4_67652_1_3	26	262	+	1.07E+02	1.02E+02	857.9866027	0.054645181	0.99999754	1	1.07E-06	1.74E-14
NM_001291185.1	Aurka	dd_Djap_v4_67652_1_4	18	443	-	1.64E+01	1.38E+01	153.1328838	0.372455629	0.850664714	1	7.02E-02	1.74E-14
NM_001082756.1	PAK2	dd_Djap_v4_67652_1_7	3	263	+	4.27E+01	4.26E+01	114.0774215	0.087871919	0.973976556	1	1.15E-02	1.74E-14
NM_001319379.1	CCDC148	dd_Djap_v4_67691_1_1	60	1811	-	3.32E+00	4.06E+00	165.1017368	-0.163539666	0.974777642	1	1.11E-02	1.74E-14
NM_009297.2	Supt6h	dd_Djap_v4_67765_11_2	113	3643	-	1.02E+01	2.34E+01	2140.911979	-1.096444749	0.156250603	1	8.06E-01	1.74E-14
NM_001320755.1	SUPT6H	dd_Djap_v4_67765_11_5	1538	5068	+	5.13E-01	1.59E+00	140.4392881	-1.497196452	0.012076148	1	1.92E+00	1.74E-14
NM_001286692.1	RGS22	dd_Djap_v4_67849_1_1	394	765	-	2.81E+00	4.28E+00	338.2330252	-0.486166664	0.654234849	1	1.84E-01	1.74E-14
NM_001179340.1	CRG1	dd_Djap_v4_67936_1_1	122	349	-	1.28E+01	1.53E+01	326.9478772	-0.109780609	0.998742258	1	5.47E-04	1.74E-14
NM_174175.2	SARS1	dd_Djap_v4_67947_1_1	108	1505	-	4.52E+01	4.84E+01	1715.647415	0.028950288	0.99999931	1	3.00E-07	1.74E-14
NM_057892.4,XM_001988562.1	dbe	dd_Djap_v4_67969_1_1	134	961	+	2.37E+01	2.43E+01	685.1478785	0.08575073	0.9999779	1	9.60E-06	1.74E-14
NM_182867.1	mxe	dd_Djap_v4_67996_1_1	301	1089	-	9.32E+01	1.00E+02	839.6346151	-0.016180413	0.999990224	1	4.25E-06	1.74E-14
NM_001276202.1	5-HT7	dd_Djap_v4_68019_1_1	146	1168	-	3.12E+01	2.94E+01	1483.911168	0.217071757	0.999279045	1	3.13E-04	1.74E-14
NM_001025039.2,NM_026622.3	Abhd18	dd_Djap_v4_68034_1_1	180	1526	-	3.91E+01	6.77E+01	2084.438557	-0.691621312	0.164836205	1	7.83E-01	1.74E-14
NM_166322.2	5-HT1A	dd_Djap_v4_68101_1_1	100	663	+	3.55E+00	2.96E+00	136.0201398	0.387047119	0.826555511	1	8.27E-02	1.74E-14
NM_001011395.1,NM_001085961.1	slc37a2	dd_Djap_v4_68128_1_1	121	1614	+	1.96E+01	2.45E+01	919.2996316	-0.191672523	0.996973137	1	1.32E-03	1.74E-14
XM_001650519.1	AAEL005241	dd_Djap_v4_68183_3_1	343	594	-	1.44E+01	1.53E+01	826.908716	0.037594761	0.99999784	1	9.38E-07	1.74E-14
NM_001033561.1	PHF12	dd_Djap_v4_68194_1_1	1174	1683	-	1.07E+01	1.35E+01	741.9391389	-0.208278315	0.990558464	1	4.12E-03	1.74E-14
NM_001193379.1	UCKL1	dd_Djap_v4_68227_1_1	160	1536	+	3.23E+01	2.97E+01	1210.900415	0.249240598	0.996891795	1	1.35E-03	1.74E-14
NM_001099686.2	NXF2	dd_Djap_v4_68288_1_1	1152	2111	-	1.29E+01	1.55E+01	1028.651612	-0.138976057	0.999963879	1	1.57E-05	1.74E-14
NM_001115033.1	Meiob	dd_Djap_v4_68300_1_1	163	1356	-	1.63E-01	6.27E-01	14.95019773	-1.837415554	0.035375847	1	1.45E+00	1.74E-14
NM_001006461.2,NM_001075614.2	LETM1	dd_Djap_v4_68311_1_1	293	1825	-	4.27E+01	6.16E+01	3063.834456	-0.413402471	0.924324139	1	3.42E-02	1.74E-14
NM_199880.1	agk	dd_Djap_v4_68347_1_1	30	1370	-	7.62E+00	1.04E+01	314.2443186	-0.324458252	0.948530842	1	2.29E-02	1.74E-14
NM_012203.1	GRHPR	dd_Djap_v4_68373_1_1	145	1104	+	1.28E+02	1.29E+02	3209.728007	0.106658505	0.999988707	1	4.90E-06	1.74E-14
NM_029391.2	Rab4b	dd_Djap_v4_68418_1_1	321	716	+	2.27E+01	1.90E+01	454.0459765	0.387528305	0.930989885	1	3.11E-02	1.74E-14
NM_001075869.2	SBSPON	dd_Djap_v4_68735_1_1	68	955	-	2.13E+01	2.06E+01	456.5341788	0.174847941	0.998544123	1	6.33E-04	1.74E-14
NM_001003036.1	SLC15A1	dd_Djap_v4_68782_1_1	177	2246	+	2.37E+01	2.12E+01	1393.561844	0.288845308	0.989027237	1	4.79E-03	1.74E-14
NM_001002202.1	ppp1r42	dd_Djap_v4_68805_1_1	214	930	+	7.93E+00	7.19E+00	192.5967454	0.271553672	0.951867519	1	2.14E-02	1.74E-14
NM_001167775.1	Rbm10	dd_Djap_v4_68816_1_1	1104	1262	+	2.11E+01	1.99E+01	810.3607979	0.205308094	0.999748913	1	1.09E-04	1.74E-14
NM_013852.2	Abcf3	dd_Djap_v4_68827_1_1	55	2127	+	1.37E+01	1.65E+01	822.9050468	-0.14017624	0.999793928	1	8.95E-05	1.74E-14
NM_001132990.1,NM_001145158.1	HBS1L	dd_Djap_v4_68886_1_1	531	1907	+	1.63E+01	1.79E+01	836.1835983	-0.005143997	0.999999934	1	2.88E-08	1.74E-14
XM_001963156.2	GF14067	dd_Djap_v4_68943_1_1	13	1248	+	5.84E+00	7.35E+00	190.0293878	-0.201935677	0.977569258	1	9.85E-03	1.74E-14
NM_017682.2	BEST2	dd_Djap_v4_68954_1_2	120	1076	-	7.79E+00	7.65E+00	223.175523	0.1782694	0.950957589	1	2.18E-02	1.74E-14
NM_001093592.1	foxred1	dd_Djap_v4_68965_1_1	471	1793	-	1.73E+01	2.22E+01	869.1219962	-0.304822846	0.994181396	1	2.53E-03	1.74E-14
NM_001290568.1	Ift74	dd_Djap_v4_68976_1_1	119	1774	+	1.19E+01	1.33E+01	580.2102566	-0.039826431	0.997600977	1	1.04E-03	1.74E-14
NM_026274.4	Rspry1	dd_Djap_v4_69010_2_1	715	1866	+	1.19E+01	1.22E+01	591.9920699	0.086829791	0.999509629	1	2.13E-04	1.74E-14
NM_001164627.1	Arhgap8	dd_Djap_v4_69077_1_1	400	1536	+	7.33E+01	7.09E+01	2467.294755	0.171617158	0.999927802	1	3.14E-05	1.74E-14
NM_001274655.1	foi	dd_Djap_v4_69128_1_1	1689	2159	+	2.24E+01	2.53E+01	1609.145401	-0.046911308	0.99999762	1	1.03E-06	1.74E-14
XM_002009615.2	mal	dd_Djap_v4_69143_1_1	122	1036	-	2.32E+01	2.27E+01	500.3408698	0.157953964	0.998842569	1	5.03E-04	1.74E-14
NM_001131709.1	ASTE1	dd_Djap_v4_69180_1_1	744	1919	-	8.17E+00	8.93E+00	422.6922764	-0.003499749	0.999990631	1	4.07E-06	1.74E-14
NM_001274943.1	FucTA	dd_Djap_v4_69192_1_1	61	1098	-	1.91E+01	2.03E+01	753.780655	0.030830433	0.999982046	1	7.80E-06	1.74E-14
NM_001083927.1	Tle3	dd_Djap_v4_69215_1_1	395	1528	-	2.43E+01	3.00E+01	2096.498102	-0.185079229	0.998485238	1	6.58E-04	1.74E-14
NM_201127.1	surf4	dd_Djap_v4_69266_1_1	74	874	+	4.13E+01	4.28E+01	1265.403982	0.074703243	0.99996382	1	1.57E-05	1.74E-14
NM_001031370.2	SUV39H2	dd_Djap_v4_69774_1_1	246	1511	+	1.53E+01	1.79E+01	711.8842281	-0.100551609	0.999988781	1	4.87E-06	1.74E-14
NM_133697.3	Smim14	dd_Djap_v4_69986_1_1	247	549	-	6.06E+01	6.02E+01	600.3559216	0.128969085	0.997554777	1	1.06E-03	1.74E-14
NM_001012085.1,NM_019667.2	Stam2	dd_Djap_v4_70066_1_1	3	236	-	3.88E+01	3.88E+01	213.4702277	0.10504668	0.997778416	1	9.66E-04	1.74E-14
NM_001134205.1,NM_001283160.1,XM_005225008.2	MDH2	dd_Djap_v4_70143_1_1	52	1023	-	3.27E+02	3.99E+02	10740.96015	-0.187618747	0.999952253	1	2.07E-05	1.74E-14
NM_001161498.1	PLEKHD1	dd_Djap_v4_70330_2_1	89	427	+	2.36E+01	2.30E+01	876.4738663	0.152583433	0.999945175	1	2.38E-05	1.74E-14
NM_032430.1	BRSK1	dd_Djap_v4_70433_1_2	89	580	+	6.85E+00	1.08E+01	772.4907235	-0.538771878	0.579192256	1	2.37E-01	1.74E-14
NM_001256627.1	BRSK2	dd_Djap_v4_70433_1_3	1256	1966	+	4.24E-01	4.68E-01	33.19207318	-0.026533758	0.978420443	1	9.47E-03	1.74E-14
NM_001091508.1	tox4-b	dd_Djap_v4_70450_2_1	260	397	-	1.39E+01	1.94E+01	475.8634476	-0.366650413	0.894938219	1	4.82E-02	1.74E-14
NM_178862.2,XM_542747.5	STT3B	dd_Djap_v4_70451_2_1	124	1401	+	1.43E+02	1.85E+02	8892.75403	-0.250420241	0.999936575	1	2.75E-05	1.74E-14
NM_053875.1	Exoc4	dd_Djap_v4_70489_3_1	92	838	-	1.02E+01	1.07E+01	933.0164948	0.066499853	0.999996551	1	1.50E-06	1.74E-14
NM_172364.4	CACNA2D4	dd_Djap_v4_70501_1_1	346	1512	+	1.09E+01	1.20E+01	1315.708965	-0.018650524	0.999990744	1	4.02E-06	1.74E-14
XM_001358173.2	GA17800	dd_Djap_v4_70513_3_1	128	1702	+	1.43E+01	1.45E+01	743.4183803	0.116124909	0.999964778	1	1.53E-05	1.74E-14
NM_001282127.1	Brpf1	dd_Djap_v4_70526_1_1	1244	2908	-	4.43E+00	6.77E+00	533.5105001	-0.499126175	0.699678044	1	1.55E-01	1.74E-14
NM_001007471.2	TRPM3	dd_Djap_v4_70537_5_1	2931	5144	-	3.56E+00	5.99E+00	647.9864663	-0.606274643	0.460512466	1	3.37E-01	1.74E-14
NM_014798.2	PLEKHM1	dd_Djap_v4_70550_5_1	556	1116	-	1.81E+01	2.02E+01	479.7636224	-0.041126602	0.999965062	1	1.52E-05	1.74E-14
NM_001080475.2	PLEKHM3	dd_Djap_v4_70550_6_1	515	1177	+	2.37E+01	2.43E+01	780.2059467	0.073649257	0.999998339	1	7.21E-07	1.74E-14
NM_143153.3,NM_175091.3	Tnks	dd_Djap_v4_70625_1_1	12	227	+	1.40E+02	1.25E+02	224.8523492	0.172967955	0.992318319	1	3.35E-03	1.74E-14
NM_111890.4	PDPK2	dd_Djap_v4_70625_3_1	457	1212	+	2.77E+01	2.18E+01	814.1557793	0.470513341	0.862476795	1	6.43E-02	1.74E-14
NM_019644.3	ANKRD7	dd_Djap_v4_70625_3_3	105	308	-	1.80E+00	7.06E-01	10.3254802	1.408361172	0.362783428	1	4.40E-01	1.74E-14
NM_001168321.1	Bcor	dd_Djap_v4_70625_3_5	4	267	+	7.11E+00	7.00E+00	46.26861211	0.146007725	0.904498659	1	4.36E-02	1.74E-14
XM_630316.1	warA	dd_Djap_v4_70625_6_1	1	417	-	6.24E+01	6.24E+01	569.2846954	-0.146114765	0.998416594	1	6.88E-04	1.74E-14
NM_023663.6	Ripk4	dd_Djap_v4_70625_6_2	4	642	-	5.89E+01	5.41E+01	231.9898734	0.310771259	0.913764965	1	3.92E-02	1.74E-14
NM_001114170.1	PNKD	dd_Djap_v4_70636_1_1	345	860	-	4.82E-01	3.75E-01	12.0416428	0.30256879	0.757369386	1	1.21E-01	1.74E-14
NM_028014.3	Tmem94	dd_Djap_v4_70682_3_3	1690	2580	-	4.25E-01	1.71E-01	22.00384894	1.095143934	0.38272585	1	4.17E-01	1.74E-14
NM_183091.3	Tonsl	dd_Djap_v4_70693_1_1	2262	4304	-	9.02E-01	1.39E+00	132.9375235	-0.493272153	0.64842813	1	1.88E-01	1.74E-14
NM_001316447.1	CG7457	dd_Djap_v4_70693_1_3	506	964	-	5.85E-02	0.00E+00	1.601186141	4.232187168	0.208678895	1	6.81E-01	1.74E-14
NM_000722.3	CACNA2D1	dd_Djap_v4_70718_1_1	1059	3503	-	3.78E+00	3.81E+00	364.0589008	0.109770943	0.992416465	1	3.31E-03	1.74E-14
NM_001017434.1	PGBD2	dd_Djap_v4_70759_1_5	583	891	+	4.32E-01	2.75E-01	14.01230077	0.962678256	0.291477835	1	5.35E-01	1.74E-14
NM_007167.3	ZMYM6	dd_Djap_v4_70773_5_1	993	1856	+	5.44E+00	6.10E+00	290.0540238	-0.21588576	0.929129266	1	3.19E-02	1.74E-14
NM_003626.3	PPFIA1	dd_Djap_v4_70785_1_1	2312	4651	-	3.27E+00	5.95E+00	566.2609528	-0.783540173	0.219661159	1	6.58E-01	1.74E-14
NM_001018044.2	MAP3K19	dd_Djap_v4_70802_4_1	1465	2217	+	1.35E+02	1.39E+02	4560.093869	0.014348621	0.999999997	1	1.30E-09	1.74E-14
NM_011737.1	Map3k19	dd_Djap_v4_70802_4_4	252	1178	+	1.37E+01	1.18E+01	410.155529	0.335682049	0.96760781	1	1.43E-02	1.74E-14
NM_001024817.1	ddx46	dd_Djap_v4_70843_1_1	40	2103	-	3.52E+01	6.53E+01	3828.964136	-0.770244255	0.216709853	1	6.64E-01	1.74E-14
NM_001044347.1	dennd11	dd_Djap_v4_70896_3_1	169	1248	-	1.14E+01	1.07E+01	368.6320135	0.21949363	0.993727457	1	2.73E-03	1.74E-14
NM_175528.4	Dennd11	dd_Djap_v4_70896_3_2	102	404	-	7.92E-02	1.08E-01	0.843243492	-0.52989535	0.879017465	1	5.60E-02	1.74E-14
NM_006784.2	WDR3	dd_Djap_v4_70909_1_1	38	2845	+	7.09E+00	1.08E+01	672.7980582	-0.49141608	0.762778713	1	1.18E-01	1.74E-14
NM_001003795.2	GTF2IRD2B	dd_Djap_v4_70949_2_1	262	768	+	3.66E+00	4.81E+00	106.7712687	-0.463202516	0.638366655	1	1.95E-01	1.74E-14
NM_001168360.1,XM_009439309.2	PCDH11X	dd_Djap_v4_71023_1_1	392	2890	-	3.50E+01	3.75E+01	3282.081012	0.018067784	0.999984188	1	6.87E-06	1.74E-14
NM_001316309.1	WDR97	dd_Djap_v4_71046_1_1	204	2525	+	4.76E+00	6.27E+00	677.9248127	-0.272168429	0.956939485	1	1.91E-02	1.74E-14
NM_080448.4	Srgap3	dd_Djap_v4_71058_6_1	167	2284	+	1.77E+01	2.10E+01	1887.151039	-0.11917747	0.999771974	1	9.90E-05	1.74E-14
NM_001083346.1	pxdn	dd_Djap_v4_71069_1_1	598	3366	+	3.40E+01	3.36E+01	2215.139245	0.180516895	0.99998333	1	7.24E-06	1.74E-14
NM_001040455.1	SIDT2	dd_Djap_v4_71080_2_2	942	1124	+	3.93E+01	4.64E+01	221.4904934	-0.121124926	0.989761384	1	4.47E-03	1.74E-14
NM_001198.3	PRDM1	dd_Djap_v4_71141_3_1	1218	1571	-	4.85E+00	7.28E+00	451.9182513	-0.473411478	0.719652241	1	1.43E-01	1.74E-14
NM_175031.3	Stk36	dd_Djap_v4_71155_1_1	466	4290	-	2.46E+01	2.42E+01	944.9770985	-0.061867582	0.998739228	1	5.48E-04	1.74E-14
NM_178646.4	Tigd5	dd_Djap_v4_71195_1_1	18	227	+	2.16E+00	2.41E+00	3.544856185	-0.028446316	0.9848529	1	6.63E-03	1.74E-14
NM_001163673.1	WDR81	dd_Djap_v4_71207_1_1	368	1528	+	7.26E+00	8.86E+00	1125.212329	-0.160113744	0.999959783	1	1.75E-05	1.74E-14
NM_001081393.1	Odad2	dd_Djap_v4_71240_1_1	89	3268	+	1.16E+01	1.74E+01	1268.369538	-0.474714954	0.704246475	1	1.52E-01	1.74E-14
NM_001282010.1	Cnga3	dd_Djap_v4_71251_2_2	160	606	+	3.76E-02	8.71E-02	2.188397405	-1.123536038	0.683342404	1	1.65E-01	1.74E-14
NM_001012776.1,NM_001324171.1	WDR59	dd_Djap_v4_71262_6_1	110	3073	+	1.34E+01	1.24E+01	910.2091751	0.220013641	0.999223061	1	3.38E-04	1.74E-14
XM_629796.1	DDB_G0292056	dd_Djap_v4_71262_6_7	716	1162	+	9.47E-02	2.43E-01	4.741218481	-1.170650908	0.385125584	1	4.14E-01	1.74E-14
NM_007235.4	XPOT	dd_Djap_v4_71358_2_1	152	3295	+	1.40E+01	1.24E+01	1242.344417	0.296913927	0.998128964	1	8.13E-04	1.74E-14
NM_080795.4	Lnx2	dd_Djap_v4_71370_2_1	12	305	-	1.59E+01	1.64E+01	884.9437054	0.084362225	0.999991497	1	3.69E-06	1.74E-14
NM_001164477.1	Ifih1	dd_Djap_v4_71381_1_1	381	2852	+	1.28E+01	1.52E+01	994.7592172	-0.17080247	0.999689479	1	1.35E-04	1.74E-14
NM_172712.2	Uba6	dd_Djap_v4_71442_6_1	78	1784	-	1.03E+01	1.33E+01	1105.345384	-0.238334384	0.998834436	1	5.06E-04	1.74E-14
NM_005359.5,NM_214072.1	SMAD4	dd_Djap_v4_71563_1_1	2874	3311	-	4.37E+01	4.31E+01	2403.877653	0.149092536	0.999997005	1	1.30E-06	1.74E-14
NM_001087902.1	smc4	dd_Djap_v4_71603_1_1	189	3908	-	3.47E+00	6.34E+00	523.2123216	-0.752074419	0.279598158	1	5.53E-01	1.74E-14
NM_001195617.1	Dcdc2	dd_Djap_v4_71678_1_1	160	804	+	4.04E+00	5.60E+00	227.1335785	-0.360329342	0.727707321	1	1.38E-01	1.74E-14
NM_027728.2	Enkur	dd_Djap_v4_72669_1_1	73	858	+	4.93E-02	6.76E-02	1.137476199	-0.277100374	0.896951914	1	4.72E-02	1.74E-14
NM_001009726.1	GPR50	dd_Djap_v4_72915_2_1	6	365	-	4.56E-01	4.91E-01	3.035786142	-0.036221377	0.980755046	1	8.44E-03	1.74E-14
NM_001075199.1	NUCB1	dd_Djap_v4_72956_1_1	223	1050	+	8.45E+01	9.40E+01	3327.866654	-0.03676686	0.999993033	1	3.03E-06	1.74E-14
NM_021409.2	Pard6b	dd_Djap_v4_73093_1_1	83	793	+	4.11E+01	3.86E+01	1274.309345	0.215774315	0.998253142	1	7.59E-04	1.74E-14
NM_001011946.1,NM_010422.2	Hexb	dd_Djap_v4_73151_1_1	7	273	+	1.72E+02	1.49E+02	7549.444664	0.298161684	0.999436202	1	2.45E-04	1.74E-14
NM_011957.2	Creb3l1	dd_Djap_v4_73285_1_1	3	284	+	7.89E+01	8.35E+01	2970.772385	-0.183453996	0.999824262	1	7.63E-05	1.74E-14
XM_714774.2	UBI4	dd_Djap_v4_73419_1_1	93	323	+	1.57E+03	1.40E+03	6778.160132	0.269428722	0.993359061	1	2.89E-03	1.74E-14
NM_001091957.1	ppp1cb	dd_Djap_v4_73497_1_1	144	1100	+	2.55E+00	3.60E+00	85.48688375	-0.343770096	0.793297889	1	1.01E-01	1.74E-14
NM_001033351.2,NM_001198583.2	Grin3a	dd_Djap_v4_73581_1_1	20	1018	+	1.90E+00	2.63E+00	69.2883267	0.022522283	0.988006441	1	5.24E-03	1.74E-14
XM_683128.8	pcif1	dd_Djap_v4_73615_1_1	797	1240	+	1.33E+01	1.49E+01	1033.806984	-0.037757491	0.999999931	1	3.02E-08	1.74E-14
NM_052950.3	WDFY2	dd_Djap_v4_73627_1_1	250	1467	-	2.50E+01	2.50E+01	921.9242878	0.125642319	0.999798133	1	8.77E-05	1.74E-14
NM_001199469.1	ISY1	dd_Djap_v4_73697_1_1	108	959	-	2.54E+01	2.79E+01	587.411419	-0.011585305	0.999994001	1	2.61E-06	1.74E-14
NM_014466.2	TEKT2	dd_Djap_v4_73710_1_1	197	1387	-	4.60E+01	5.47E+01	1767.777642	-0.125272786	0.999492673	1	2.20E-04	1.74E-14
NM_008467.4	Kpna4	dd_Djap_v4_73782_1_1	930	2456	-	1.34E+02	1.42E+02	8876.072471	0.040189871	1	1	1.15E-10	1.74E-14
NM_177741.3	Ppp1r3b	dd_Djap_v4_73817_1_1	255	797	+	1.79E+01	1.91E+01	463.3958296	0.035522506	0.999950308	1	2.16E-05	1.74E-14
NM_203666.1	ilf2	dd_Djap_v4_73919_1_1	184	1209	-	3.40E+01	3.94E+01	1213.392405	-0.087913338	0.99999328	1	2.92E-06	1.74E-14
XM_015286266.1	PSMD13	dd_Djap_v4_73974_1_1	3	821	+	4.10E+01	5.11E+01	776.6836035	-0.195473161	0.999739235	1	1.13E-04	1.74E-14
NM_123930.5	RPN9A	dd_Djap_v4_73974_2_1	6	353	-	2.81E+01	3.44E+01	128.9588451	-0.193647978	0.951540262	1	2.16E-02	1.74E-14
NM_207204.2	Ninl	dd_Djap_v4_74053_4_1	392	820	+	5.64E-01	8.26E-01	10.76928484	-0.414727878	0.68489021	1	1.64E-01	1.74E-14
NM_025417.2	Commd4	dd_Djap_v4_74064_1_1	96	716	+	4.72E+01	3.72E+01	612.6566798	0.463136609	0.804050259	1	9.47E-02	1.74E-14
NM_001100876.1	PHYHD1	dd_Djap_v4_74160_1_1	96	929	+	7.36E+01	7.16E+01	1412.29723	0.166420527	0.999773035	1	9.86E-05	1.74E-14
NM_140652.4	Baldspot	dd_Djap_v4_74183_1_1	444	1091	-	1.52E+02	1.20E+02	4150.185267	0.469143967	0.84519837	1	7.30E-02	1.74E-14
NM_001014098.1	Ccdc51	dd_Djap_v4_74363_1_1	448	945	-	1.02E+01	1.01E+01	208.8423463	0.135495976	0.990975465	1	3.94E-03	1.74E-14
NM_001081076.2	Gucy2g	dd_Djap_v4_74504_1_1	338	982	+	1.13E+00	1.30E+00	25.75973421	-0.058708955	0.953744052	1	2.06E-02	1.74E-14
NM_001022439.2	nxt3	dd_Djap_v4_74552_1_1	64	1122	-	8.51E+02	8.32E+02	28408.33906	0.158799878	0.999998301	1	7.38E-07	1.74E-14
NM_170761.3	jmjd6	dd_Djap_v4_74585_1_1	233	1228	-	1.15E+01	1.38E+01	377.4376627	-0.135619826	0.998146351	1	8.06E-04	1.74E-14
NM_001014620.2	PK1-R	dd_Djap_v4_74673_1_1	127	330	+	3.99E+00	2.95E+00	54.50124111	0.332827862	0.783009873	1	1.06E-01	1.74E-14
NM_001312687.1	pou3f3a	dd_Djap_v4_74708_1_1	795	1286	+	8.65E+00	7.87E+00	332.8767617	0.258904288	0.970062622	1	1.32E-02	1.74E-14
NM_053309.1	Homer2	dd_Djap_v4_74777_2_1	184	528	-	3.04E+01	2.52E+01	310.2364257	0.392024776	0.875907981	1	5.75E-02	1.74E-14
NM_005251.2	FOXC2	dd_Djap_v4_74827_2_1	737	1051	+	2.37E+00	2.32E+00	116.0975993	0.157688457	0.969537141	1	1.34E-02	1.74E-14
NM_023734.3	Pi16	dd_Djap_v4_75100_1_1	46	285	+	5.51E+02	5.34E+02	10091.5743	0.215652732	0.999393049	1	2.64E-04	1.74E-14
NM_178624.6	Fbxl2	dd_Djap_v4_75906_1_1	117	1265	-	1.16E+01	1.42E+01	430.3265586	-0.17336994	0.991886791	1	3.54E-03	1.74E-14
NM_001018285.2	cid14	dd_Djap_v4_75928_1_1	406	954	-	1.54E+01	1.75E+01	493.5839916	-0.056379091	0.999895896	1	4.52E-05	1.74E-14
NM_004398.3	DDX10	dd_Djap_v4_75940_1_2	376	1806	-	6.37E+00	7.37E+00	301.4246997	-0.082449666	0.999392225	1	2.64E-04	1.74E-14
NM_002591.3,NM_205471.1	PCK1	dd_Djap_v4_75988_1_1	156	1955	+	2.94E+02	4.03E+02	18227.48427	-0.32901209	0.999461398	1	2.34E-04	1.74E-14
NM_001170092.3	neur	dd_Djap_v4_75999_1_1	187	447	+	2.09E+01	2.29E+01	269.3071606	-0.017617405	0.999368971	1	2.74E-04	1.74E-14
NM_029280.4	Mettl5	dd_Djap_v4_76021_1_1	43	681	-	7.84E+00	9.35E+00	119.9696933	-0.137953392	0.966324539	1	1.49E-02	1.74E-14
NM_000399.4,NM_001097488.1	EGR2	dd_Djap_v4_76032_1_1	246	650	-	1.22E+01	1.56E+01	404.8195472	-0.233297371	0.987548388	1	5.44E-03	1.74E-14
NM_212993.1	rsl24d1	dd_Djap_v4_76104_1_1	3	392	-	6.29E+01	5.60E+01	851.142043	0.287701908	0.996713024	1	1.43E-03	1.74E-14
NM_001273345.1	rost	dd_Djap_v4_76174_1_1	222	785	+	3.96E+01	2.54E+01	749.539377	0.739430766	0.187834378	1	7.26E-01	1.74E-14
NM_001130864.1	PWWP2A	dd_Djap_v4_76185_1_1	530	790	-	3.90E+01	4.42E+01	1965.710752	-0.053797934	0.999999998	1	6.68E-10	1.74E-14
NM_018079.4	SRBD1	dd_Djap_v4_76198_1_1	221	2413	-	1.07E+01	1.14E+01	692.5395574	0.032348813	0.999995792	1	1.83E-06	1.74E-14
NM_130964.2	isl2b	dd_Djap_v4_76243_1_1	215	520	+	1.22E+00	1.61E+00	18.16812267	-0.307334097	0.748167639	1	1.26E-01	1.74E-14
NM_001300424.1	Akt	dd_Djap_v4_76299_1_1	381	1778	+	2.76E+01	2.99E+01	1423.714629	0.030174122	0.999999931	1	3.01E-08	1.74E-14
NM_001284260.1	WDR86	dd_Djap_v4_76311_1_1	101	1150	+	6.38E+00	5.07E+00	179.6884215	0.449495875	0.71884984	1	1.43E-01	1.74E-14
NM_001092308.1	kmt5b-a	dd_Djap_v4_76322_1_1	1398	2108	-	6.16E+00	8.23E+00	394.6554581	-0.29408006	0.974992504	1	1.10E-02	1.74E-14
NM_001089051.1	tchp	dd_Djap_v4_76333_1_1	309	1637	-	5.03E+00	7.97E+00	257.0465942	-0.548894072	0.55602568	1	2.55E-01	1.74E-14
NM_019487.3	Hebp2	dd_Djap_v4_76356_1_1	203	691	-	6.50E+01	7.78E+01	1031.648785	-0.138278737	0.9999672	1	1.42E-05	1.74E-14
NM_001290518.1	Slc31a2	dd_Djap_v4_76367_2_1	168	590	+	1.42E+01	1.27E+01	242.8746819	0.284130058	0.957757907	1	1.87E-02	1.74E-14
NM_175517.3	Fam221b	dd_Djap_v4_76412_1_1	236	829	+	8.46E+00	9.77E+00	244.1170384	-0.075752491	0.997567164	1	1.06E-03	1.74E-14
NM_011879.2	Ik	dd_Djap_v4_76472_1_1	95	436	-	1.67E+01	2.34E+01	853.3124516	-0.367059428	0.947756699	1	2.33E-02	1.74E-14
NM_001136240.1,NM_198731.2	Chdh	dd_Djap_v4_76494_1_1	104	1759	-	7.45E+01	8.59E+01	4166.489918	-0.034304551	0.999999984	1	6.80E-09	1.74E-14
NM_052890.3	PGLYRP2	dd_Djap_v4_76494_2_1	299	772	+	2.81E+00	2.51E+00	46.14720252	0.29429188	0.781974	1	1.07E-01	1.74E-14
NM_001260124.2	PGRP-LB	dd_Djap_v4_76494_2_2	129	614	+	3.31E+02	2.49E+02	4102.869252	0.537672352	0.674487604	1	1.71E-01	1.74E-14
NM_001110350.1	Sin3a	dd_Djap_v4_76527_1_1	17	952	+	2.26E+01	2.61E+01	1711.022728	-0.084267521	0.999999616	1	1.67E-07	1.74E-14
NM_021369.2	Chrna6	dd_Djap_v4_76540_1_1	197	1654	-	8.48E+00	7.42E+00	308.9713119	0.288685105	0.942809984	1	2.56E-02	1.74E-14
NM_001009855.1,NM_001082199.1,NM_001257389.1,NM_205803.1	CD63	dd_Djap_v4_76564_1_1	117	767	+	4.41E+02	3.35E+02	7259.691589	0.484551065	0.794469523	1	9.99E-02	1.74E-14
NM_007961.4	Etv6	dd_Djap_v4_76595_1_1	711	1031	+	2.86E+01	2.95E+01	1329.33231	0.068386998	0.999997342	1	1.15E-06	1.74E-14
NM_057407.4	Su(var)205	dd_Djap_v4_76635_2_1	992	1204	-	2.63E+00	3.49E+00	94.03424547	-0.280193225	0.855587977	1	6.77E-02	1.74E-14
NM_029441.3	Cdyl2	dd_Djap_v4_76635_4_1	185	1039	-	5.64E+00	6.64E+00	361.3637692	-0.111651896	0.999608966	1	1.70E-04	1.74E-14
NM_001283999.1	USP50	dd_Djap_v4_76686_1_1	360	1367	+	1.08E+01	9.97E+00	296.0713199	0.246147889	0.982337269	1	7.74E-03	1.74E-14
NM_001033984.1,NM_009670.4	Ank3	dd_Djap_v4_76720_2_1	300	1175	+	2.05E+02	2.42E+02	11039.64007	-0.209399836	0.990789974	1	4.02E-03	1.74E-14
NM_001046207.1	HMBS	dd_Djap_v4_76787_1_1	318	1163	-	6.92E+01	7.09E+01	2410.800811	0.10301135	0.999997261	1	1.19E-06	1.74E-14
NM_031815.2	Inhbe	dd_Djap_v4_76851_1_1	678	1091	+	1.25E+00	1.44E+00	36.82932983	-0.083155329	0.943104442	1	2.54E-02	1.74E-14
NM_001014219.1	Ankzf1	dd_Djap_v4_76976_1_1	963	1544	-	1.53E+01	1.64E+01	858.9780999	0.022442125	0.999274001	1	3.15E-04	1.74E-14
NM_001278204.1	KCNN2	dd_Djap_v4_77006_1_1	354	1142	+	2.33E+01	2.66E+01	835.7069066	-0.091254755	0.999990638	1	4.07E-06	1.74E-14
NM_001312868.1	Tgfbr1	dd_Djap_v4_77061_1_1	793	1800	+	1.92E+01	1.82E+01	1242.519872	0.204976573	0.997995158	1	8.72E-04	1.74E-14
NM_001091968.1	rars2	dd_Djap_v4_77097_1_1	7	1380	-	1.57E+01	2.17E+01	654.7826211	-0.339019633	0.96237538	1	1.67E-02	1.74E-14
NM_205468.1	CTTN1	dd_Djap_v4_77119_1_1	43	1095	+	1.10E+02	1.09E+02	4079.904981	0.131674145	0.999999131	1	3.77E-07	1.74E-14
NM_001007407.2	svopl	dd_Djap_v4_77154_1_2	19	231	+	9.07E+00	1.06E+01	150.8985556	-0.185646751	0.973147893	1	1.18E-02	1.74E-14
NM_001132376.1	TAF13	dd_Djap_v4_77868_1_1	111	395	-	4.55E+01	4.24E+01	335.8610038	0.204685689	0.957333623	1	1.89E-02	1.74E-14
NM_133701.2	Prpf6	dd_Djap_v4_78247_1_1	61	366	-	1.36E+01	2.69E+01	1628.570868	-0.84788154	0.320650791	1	4.94E-01	1.74E-14
NM_001284308.1	ADAP1	dd_Djap_v4_78535_4_2	10	840	-	9.23E+01	9.11E+01	2783.03668	0.144848376	0.999995644	1	1.89E-06	1.74E-14
NM_010181.2	Fbn2	dd_Djap_v4_78549_1_1	45	908	-	2.00E+01	3.10E+01	544.8141387	-0.521214764	0.589853547	1	2.29E-01	1.74E-14
NM_000627.3	LTBP1	dd_Djap_v4_78549_2_1	780	1109	-	3.78E+01	4.30E+01	976.8656065	-0.070118616	0.976056625	1	1.05E-02	1.74E-14
NM_007993.2	Fbn1	dd_Djap_v4_78549_3_1	534	5414	-	2.91E+00	8.65E+00	2017.215394	-1.478412873	0.156676658	1	8.05E-01	1.74E-14
NM_001025160.2	ADGRE5	dd_Djap_v4_78549_3_2	3	593	-	4.84E+00	5.95E+00	103.7360004	-0.179411131	0.879522868	1	5.58E-02	1.74E-14
NM_001321431.1	FBN3	dd_Djap_v4_78549_3_3	1	297	+	7.77E+00	8.51E+00	761.2836118	0.036927553	0.996751248	1	1.41E-03	1.74E-14
XM_001355890.3	poe	dd_Djap_v4_78560_1_1	4308	6215	-	2.72E+00	5.50E+00	1360.077125	-0.909520485	0.276973936	1	5.58E-01	1.74E-14
NM_032840.2	SPRYD3	dd_Djap_v4_78624_1_1	1473	1880	-	8.82E-01	1.55E+00	171.0623479	-0.695555727	0.392821246	1	4.06E-01	1.74E-14
XM_640831.1	pats1	dd_Djap_v4_78624_2_1	343	2373	+	5.11E+00	7.28E+00	1201.06303	-0.404473542	0.780761462	1	1.07E-01	1.74E-14
NM_001046217.2	ISG20L2	dd_Djap_v4_78635_2_3	2200	2703	+	9.12E-01	1.65E+00	144.8824117	-0.733307251	0.339531123	1	4.69E-01	1.74E-14
NM_016252.3	BIRC6	dd_Djap_v4_78673_1_1	717	2888	-	4.39E+00	6.69E+00	1363.53697	-0.490466675	0.658324879	1	1.82E-01	1.74E-14
NM_007566.3	Birc6	dd_Djap_v4_78673_2_1	4425	5462	-	1.72E+00	3.26E+00	370.7771391	-0.805787687	0.239875723	1	6.20E-01	1.74E-14
NM_004705.3	THAP12	dd_Djap_v4_78760_1_4	284	985	-	1.92E+00	1.64E+00	17.97335523	-0.604179669	0.534833354	1	2.72E-01	1.74E-14
NM_001098107.2,NM_001303251.1	FAM200C	dd_Djap_v4_78851_5_1	76	330	+	1.30E+01	1.65E+01	125.5663799	-0.305379464	0.835541829	1	7.80E-02	1.74E-14
NC_009635.1,NM_200096.1	tbp	dd_Djap_v4_78907_3_6	70	372	+	4.14E+01	4.81E+01	1223.142353	-0.153973411	0.999348664	1	2.83E-04	1.74E-14
NM_015243.2	VPS13B	dd_Djap_v4_79126_2_1	8125	9291	+	3.75E+00	5.66E+00	900.5175695	-0.370452425	0.891304909	1	5.00E-02	1.74E-14
NM_014503.2	UTP20	dd_Djap_v4_79197_4_2	549	3023	-	2.41E-01	6.18E-01	62.34805046	-1.24492224	0.144802171	1	8.39E-01	1.74E-14
NM_001019831.1	Tf2-12	dd_Djap_v4_79223_4_9	25	780	-	2.39E+01	4.06E+01	212.3842479	-0.622020735	0.441609704	1	3.55E-01	1.74E-14
NM_001014545.3	Unc-89	dd_Djap_v4_79336_1_1	2084	3730	-	4.09E+00	4.89E+00	1636.302585	-0.149304366	0.881186092	1	5.49E-02	1.74E-14
NM_025081.2	NYNRIN	dd_Djap_v4_79365_1_1	4	240	-	1.88E+00	3.13E+00	15.72507578	-0.653613136	0.51253243	1	2.90E-01	1.74E-14
NM_178647.2	Cggbp1	dd_Djap_v4_79376_2_1	226	453	+	2.36E-01	1.21E-01	3.11113944	0.934237805	0.551134896	1	2.59E-01	1.74E-14
NM_001195633.1	Epg5	dd_Djap_v4_79399_1_1	242	7132	-	1.08E+01	1.76E+01	2745.643006	-0.597664278	0.495127424	1	3.05E-01	1.74E-14
NM_207239.1	Gtf3c1	dd_Djap_v4_79412_1_1	69	851	+	3.09E+00	4.38E+00	513.4091322	-0.378409805	0.912211329	1	3.99E-02	1.74E-14
NM_001037335.2	HELZ2	dd_Djap_v4_79452_3_1	337	2850	+	6.42E+01	6.50E+01	4429.924143	-0.042349906	0.999826259	1	7.55E-05	1.74E-14
NM_183162.2	Helz2	dd_Djap_v4_79452_3_2	6	854	+	1.29E+01	1.21E+01	597.7295545	0.243725481	0.959438018	1	1.80E-02	1.74E-14
NM_001079367.1	dis3l	dd_Djap_v4_79452_6_1	167	1576	-	1.67E+01	1.45E+01	612.6660442	0.32528587	0.883520307	1	5.38E-02	1.74E-14
NM_001032399.3	eys	dd_Djap_v4_79464_2_2	4743	5249	+	7.43E+00	9.56E+00	856.0601707	-0.260063485	0.97928775	1	9.09E-03	1.74E-14
NM_001310773.1	Gin1	dd_Djap_v4_79570_2_2	317	568	-	5.19E+00	8.44E+00	32.89119014	-0.163242144	0.875789479	1	5.76E-02	1.74E-14
NM_000884.2	IMPDH2	dd_Djap_v4_79713_2_3	267	1127	-	3.17E+01	3.90E+01	1637.990912	-0.175036495	0.999989871	1	4.40E-06	1.74E-14
NM_021317.2	Dnajb7	dd_Djap_v4_79726_1_1	280	540	-	1.99E+01	1.97E+01	206.4172798	0.138767357	0.987433553	1	5.49E-03	1.74E-14
NM_001429.3	EP300	dd_Djap_v4_79744_2_1	8616	11069	-	1.74E+01	3.09E+01	3806.097106	-0.789976368	0.323619295	1	4.90E-01	1.74E-14
NM_001347060.1	Cfap54	dd_Djap_v4_79806_1_1	472	9414	-	1.31E+00	2.56E+00	498.810402	-0.856382274	0.217949188	1	6.62E-01	1.74E-14
XM_641449.1	mkcF	dd_Djap_v4_79836_1_1	2	373	+	2.03E+00	2.33E+00	5.533373653	-0.209852741	0.87070612	1	6.01E-02	1.74E-14
NM_116919.4	MEKK1	dd_Djap_v4_79836_2_1	7	411	-	1.66E+02	2.08E+02	6918.55783	-0.209339911	0.999991259	1	3.80E-06	1.74E-14
NM_001125496.2	WRKY19	dd_Djap_v4_79836_3_1	5	280	+	2.16E+01	1.56E+01	298.3721585	0.702677621	0.26422567	1	5.78E-01	1.74E-14
NM_001178218.2	CDC15	dd_Djap_v4_79836_4_1	10	180	+	1.06E+02	9.84E+01	2333.88814	0.178191938	0.999954063	1	2.00E-05	1.74E-14
NM_001183208.1	SSK2	dd_Djap_v4_79836_8_2	3	368	-	3.25E+00	3.47E+00	18.30256468	0.04933896	0.960007081	1	1.77E-02	1.74E-14
XM_642170.1	dst2	dd_Djap_v4_79836_9_1	6	383	-	2.85E+01	2.71E+01	296.1098724	0.159725251	0.993414559	1	2.87E-03	1.74E-14
NM_001126012.2	CDKG1	dd_Djap_v4_79836_8_4	2	430	-	1.66E+00	2.09E+00	62.68789844	-0.123338574	0.945738439	1	2.42E-02	1.74E-14
XM_632657.1	svkA	dd_Djap_v4_79836_8_12	2	424	-	6.87E+00	7.49E+00	378.5119479	-0.001573101	0.999997644	1	1.02E-06	1.74E-14
NM_001142948.1	Pogk	dd_Djap_v4_79990_3_8	20	700	-	1.91E+01	2.29E+01	291.7167543	-0.202695462	0.959588845	1	1.79E-02	1.74E-14
NM_001096369.1	rnf10	dd_Djap_v4_80136_5_1	32	220	+	1.95E+01	2.14E+01	875.3212365	-0.009786786	0.99999986	1	6.09E-08	1.74E-14
NM_001370.1	DNAH6	dd_Djap_v4_80275_1_1	51	7859	-	4.67E+00	8.29E+00	2317.092629	-0.718588435	0.450439064	1	3.46E-01	1.74E-14
NM_152440.4	KICS2	dd_Djap_v4_80419_1_1	122	1249	-	2.22E+01	2.44E+01	811.6295405	0.000462562	0.999999986	1	5.93E-09	1.74E-14
NM_001293652.1	Rab7a	dd_Djap_v4_80455_1_1	39	650	+	3.67E+01	3.80E+01	504.3330417	0.07447147	0.999922434	1	3.37E-05	1.74E-14
NM_025970.3	Zbtb8os	dd_Djap_v4_81239_1_1	45	479	-	2.78E+01	2.49E+01	201.3124274	0.268649618	0.926289917	1	3.33E-02	1.74E-14
NM_001178466.1	TEF1	dd_Djap_v4_81694_1_1	77	1012	-	3.06E+03	3.30E+03	9585.761146	-0.000314587	0.999999987	1	5.46E-09	1.74E-14
NM_005270.4	GLI2	dd_Djap_v4_82385_1_1	25	504	-	1.62E+00	1.93E+00	16.95643001	-0.136904185	0.8878497	1	5.17E-02	1.74E-14
NM_022210.1	Max	dd_Djap_v4_82418_1_1	785	1024	-	8.02E+01	7.29E+01	2224.035405	0.26512593	0.99535293	1	2.02E-03	1.74E-14
NM_023464.2	Ssna1	dd_Djap_v4_82741_1_1	67	408	+	7.61E+01	8.08E+01	605.5628002	0.025560631	0.999913365	1	3.76E-05	1.74E-14
NM_213230.1	sort1	dd_Djap_v4_83087_2_1	22	327	+	1.11E-01	1.17E-01	0.335837281	0.221590348	0.957142025	1	1.90E-02	1.74E-14
NM_001271599.1	Sort1	dd_Djap_v4_83087_3_1	34	333	-	2.10E+02	1.97E+02	12784.05549	0.216141584	0.999998498	1	6.52E-07	1.74E-14
XM_001634360.1	slc35c1	dd_Djap_v4_83188_1_1	74	1015	-	3.73E+00	4.52E+00	103.2151962	-0.161682303	0.944368124	1	2.49E-02	1.74E-14
NM_001078801.1	sp9	dd_Djap_v4_83278_3_1	253	585	+	7.07E+00	7.93E+00	76.11668386	-0.05090269	0.983433043	1	7.26E-03	1.74E-14
NM_001042472.2	ABHD12	dd_Djap_v4_83566_1_1	221	1192	-	8.12E+00	8.97E+00	245.543463	-0.015246239	0.999411253	1	2.56E-04	1.74E-14
NM_001086722.1	rap1b	dd_Djap_v4_83780_1_1	545	1096	-	1.39E+02	1.32E+02	3520.424341	0.199098715	0.999907899	1	4.00E-05	1.74E-14
NM_001025568.2,NM_031078.2	Pde1c	dd_Djap_v4_83871_1_1	195	1367	-	5.36E+00	5.79E+00	188.5348885	-0.009725192	0.999023178	1	4.24E-04	1.74E-14
NM_205516.1	CNN1	dd_Djap_v4_84061_1_1	2	550	+	1.19E+02	8.58E+01	195.6836505	0.581459137	0.516487102	1	2.87E-01	1.74E-14
NM_001260017.2	NPFR	dd_Djap_v4_84095_2_1	26	298	-	2.19E+01	1.99E+01	494.449842	0.316715333	0.967073597	1	1.45E-02	1.74E-14
NM_001024487.1,NM_001199159.1	PI16	dd_Djap_v4_84118_1_1	142	735	+	9.94E+01	8.31E+01	3206.3539	0.351910136	0.960618209	1	1.74E-02	1.74E-14
NM_000387.5,NM_001284116.1	SLC25A20	dd_Djap_v4_84140_1_1	1	342	+	1.66E+02	1.61E+02	3030.289963	0.156606076	0.9997365	1	1.14E-04	1.74E-14
NM_012213.2	MLYCD	dd_Djap_v4_84162_2_1	576	1964	-	1.56E+01	1.77E+01	919.3767273	-0.056341547	0.999994576	1	2.36E-06	1.74E-14
NM_001330257.1	NPEPPS	dd_Djap_v4_84207_1_1	163	2733	-	8.18E+01	1.38E+02	8046.140387	-0.632393571	0.318690804	1	4.97E-01	1.74E-14
NM_001252511.1	SOAT1	dd_Djap_v4_84218_1_2	105	1490	+	7.16E+00	7.15E+00	296.4033763	0.131666567	0.991410864	1	3.75E-03	1.74E-14
NM_001011554.2	SLC13A3	dd_Djap_v4_84240_1_2	181	1857	-	3.97E+01	4.43E+01	1657.708826	-0.02553854	0.999996674	1	1.44E-06	1.74E-14
NM_131733.1	eif4e1a	dd_Djap_v4_84251_2_1	2	343	+	4.22E+01	5.11E+01	492.3291955	-0.161069776	0.998521873	1	6.42E-04	1.74E-14
NM_001130678.2	EIF4E	dd_Djap_v4_84252_1_1	199	738	+	1.67E+01	2.06E+01	408.2011003	-0.173224899	0.99186631	1	3.55E-03	1.74E-14
NM_001099408.1	EIF4E1B	dd_Djap_v4_84252_1_2	303	830	-	1.17E+02	1.31E+02	2548.563121	-0.034386104	0.999999503	1	2.16E-07	1.74E-14
NM_001248011.1	NUDT9	dd_Djap_v4_84263_1_1	60	896	+	4.21E+01	4.06E+01	1192.615558	0.184040878	0.999180053	1	3.56E-04	1.74E-14
NM_001308238.1	ANKRD29	dd_Djap_v4_84287_1_1	1120	1524	+	1.31E+01	1.59E+01	741.4641149	-0.157369975	0.997379879	1	1.14E-03	1.74E-14
NM_001143970.1	CDYL	dd_Djap_v4_84287_1_2	1311	1478	-	1.82E+00	4.51E+00	115.9361667	-1.195459718	0.011149869	1	1.95E+00	1.74E-14
NM_020605.3	Jph3	dd_Djap_v4_84298_1_1	1763	3010	-	1.91E+01	2.64E+01	2212.287203	-0.344710264	0.872356033	1	5.93E-02	1.74E-14
NM_001097299.1	tmem151b	dd_Djap_v4_84321_1_1	67	996	+	1.96E+00	2.44E+00	72.40294599	-0.185200201	0.897392321	1	4.70E-02	1.74E-14
XM_009306800.2	ankfn1	dd_Djap_v4_84343_1_1	858	3470	-	1.47E+01	1.50E+01	1650.14745	0.090947657	0.999315256	1	2.97E-04	1.74E-14
NM_057309.3	slou	dd_Djap_v4_84423_1_1	514	810	+	2.23E+00	2.42E+00	63.28602775	0.006157234	0.997344716	1	1.15E-03	1.74E-14
NM_001095393.1	ak8	dd_Djap_v4_84446_1_1	81	1514	-	1.92E+01	1.85E+01	725.6738601	0.175740173	0.999458639	1	2.35E-04	1.74E-14
NM_001031107.1	TMEM104	dd_Djap_v4_84457_1_1	184	1758	+	1.56E+01	1.24E+01	552.4615017	0.466780836	0.820452847	1	8.59E-02	1.74E-14
NM_001275180.1	CG5262	dd_Djap_v4_84457_1_3	402	1112	-	1.53E+00	1.92E+00	48.88905141	-0.200056463	0.869393746	1	6.08E-02	1.74E-14
NM_001110758.1	slc6a9	dd_Djap_v4_84535_3_1	141	1295	-	5.50E+01	4.08E+01	2653.475304	0.549487831	0.661430059	1	1.80E-01	1.74E-14
NM_001090627.1	dvl2	dd_Djap_v4_84602_1_1	965	1951	+	3.34E+00	4.12E+00	394.0609839	-0.172738821	0.957188277	1	1.90E-02	1.74E-14
NM_004423.3	DVL3	dd_Djap_v4_84602_1_2	965	1903	+	6.00E+00	6.62E+00	585.0502062	-0.015250134	0.999187387	1	3.53E-04	1.74E-14
NM_001302342.1	Dvl1	dd_Djap_v4_84602_1_5	965	1858	+	1.23E+01	1.67E+01	1336.84095	-0.31755262	0.975812609	1	1.06E-02	1.74E-14
NM_001090872.1	pkm	dd_Djap_v4_84625_1_1	85	1671	+	1.48E+02	1.55E+02	7603.059761	0.066750779	0.999999991	1	3.82E-09	1.74E-14
NM_001244085.1	XPR1	dd_Djap_v4_84636_1_2	343	2391	-	4.69E+00	4.88E+00	301.5986218	0.071041415	0.999367556	1	2.75E-04	1.74E-14
NM_001007706.1,NM_001099792.1	Trmt61a	dd_Djap_v4_84647_1_1	58	954	-	1.11E+01	1.10E+01	233.9661097	0.150250443	0.979192769	1	9.13E-03	1.74E-14
NM_001131867.1	RBM39	dd_Djap_v4_84694_1_1	700	1701	+	1.22E+02	1.41E+02	6546.445148	-0.076949607	0.999999997	1	1.49E-09	1.74E-14
XM_629340.1	DDB_G0293184	dd_Djap_v4_84750_1_1	1427	1873	-	1.19E+01	1.40E+01	1009.33349	-0.312461791	0.930863131	1	3.11E-02	1.74E-14
NM_001035420.1,NM_001303499.1	CNN2	dd_Djap_v4_84761_1_1	16	234	+	1.37E+03	9.59E+02	29767.93269	0.670193005	0.201972146	1	6.95E-01	1.74E-14
NM_032024.4	LRMDA	dd_Djap_v4_84772_3_1	75	716	-	4.12E+01	5.07E+01	863.9234564	-0.173320533	0.998782231	1	5.29E-04	1.74E-14
NM_009656.4,NM_032416.1	Aldh2	dd_Djap_v4_84783_1_1	223	1710	-	9.52E+01	1.18E+02	4813.18556	-0.181450301	0.999981865	1	7.88E-06	1.74E-14
NM_001017787.1	leprot	dd_Djap_v4_84850_3_1	101	499	+	2.04E+01	1.86E+01	363.9802103	0.260738163	0.97895736	1	9.24E-03	1.74E-14
NM_175236.4	Adhfe1	dd_Djap_v4_84861_1_1	217	1626	-	3.02E+01	2.32E+01	1144.078032	0.507387893	0.765969642	1	1.16E-01	1.74E-14
NM_001081613.2	IKZF3	dd_Djap_v4_84872_1_1	1410	1649	+	4.52E+00	4.11E+00	188.2712792	0.262870372	0.927053059	1	3.29E-02	1.74E-14
NM_001272566.1	Pde9	dd_Djap_v4_84905_2_1	710	1663	-	2.17E+01	2.65E+01	1301.569288	-0.154015711	0.999906467	1	4.06E-05	1.74E-14
NM_078651.4	mbt	dd_Djap_v4_84916_1_1	724	1629	+	4.89E+01	4.86E+01	1418.53232	0.026256497	0.999999998	1	7.15E-10	1.74E-14
NM_021671.3	Tmem33	dd_Djap_v4_84949_1_1	299	787	+	6.01E+01	5.61E+01	1209.948871	0.22333793	0.997841645	1	9.38E-04	1.74E-14
NM_001033306.1	Shb	dd_Djap_v4_84961_1_1	1858	2178	+	5.86E+01	5.67E+01	3384.71722	0.173901593	0.999948908	1	2.22E-05	1.74E-14
NM_001164559.1	Trmt1	dd_Djap_v4_84972_1_1	653	2080	-	5.72E+00	6.32E+00	326.623159	-0.017718392	0.999949574	1	2.19E-05	1.74E-14
NM_001008308.1	Zup1	dd_Djap_v4_84983_1_1	451	783	+	2.57E-02	1.04E-01	1.056533674	-2.211972438	0.418034471	1	3.79E-01	1.74E-14
NM_145062.2	ZUP1	dd_Djap_v4_84983_2_1	241	981	+	1.94E+01	1.90E+01	441.9770002	0.146285282	0.995857152	1	1.80E-03	1.74E-14
NM_001273291.1	baf	dd_Djap_v4_85027_2_1	123	371	-	5.14E+01	4.75E+01	322.980007	0.228565854	0.97940228	1	9.04E-03	1.74E-14
NM_001131955.1	BANF1	dd_Djap_v4_85027_6_1	144	371	-	8.52E+01	8.49E+01	508.6403703	0.116719347	0.999445482	1	2.41E-04	1.74E-14
NM_136731.2	Ndg	dd_Djap_v4_85038_1_1	270	1751	-	6.26E+00	5.96E+00	999.0371743	0.175623848	0.966673586	1	1.47E-02	1.74E-14
NM_019105.6	TNXB	dd_Djap_v4_85038_1_2	987	1778	-	1.46E+02	1.02E+02	5669.776674	0.570160011	0.563573669	1	2.49E-01	1.74E-14
NM_200022.1	atg3	dd_Djap_v4_85094_1_1	47	1012	+	1.44E+02	1.08E+02	3040.424355	0.548638338	0.645716593	1	1.90E-01	1.74E-14
NM_001014118.2,NM_026183.5	Slc47a1	dd_Djap_v4_85161_1_1	430	1635	-	1.79E+01	1.97E+01	936.2198194	0.026814445	0.99999836	1	7.12E-07	1.74E-14
NM_001310591.1	Mtss2	dd_Djap_v4_85208_1_1	85	798	+	4.13E+00	4.69E+00	233.3613179	-0.06185084	0.990045189	1	4.34E-03	1.74E-14
NM_176439.3,XM_001990503.1,XM_002074160.2	eca	dd_Djap_v4_85275_1_1	6	242	+	2.34E+02	2.22E+02	3653.169299	0.206509499	0.999240356	1	3.30E-04	1.74E-14
XM_011389967.1	UAC1	dd_Djap_v4_85320_1_1	204	410	+	7.14E-02	2.04E-01	0.632010208	-1.26006135	0.69482705	1	1.58E-01	1.74E-14
NM_001075772.2,NM_001345906.1	WDR53	dd_Djap_v4_85431_1_1	182	1039	+	4.51E+01	4.89E+01	1309.610903	0.011015777	0.999999923	1	3.33E-08	1.74E-14
NM_001077134.2	CIBAR2	dd_Djap_v4_85508_1_1	128	778	+	3.10E+01	3.42E+01	986.6702395	-0.017838947	0.999976559	1	1.02E-05	1.74E-14
NM_001025455.1	acbd6	dd_Djap_v4_85721_1_1	105	734	+	1.21E+01	1.59E+01	193.8688257	-0.277795094	0.931869107	1	3.06E-02	1.74E-14
NM_153778.3	Atoh8	dd_Djap_v4_85744_1_1	569	793	+	1.34E+01	1.21E+01	210.5891578	0.276895349	0.964737273	1	1.56E-02	1.74E-14
NM_130336.3	At2g47680	dd_Djap_v4_85866_1_1	1451	1603	-	6.07E-01	1.04E+00	35.73846195	-0.644016502	0.452868496	1	3.44E-01	1.74E-14
NM_001298940.1	Rab6	dd_Djap_v4_85910_1_1	121	732	+	6.23E+01	7.05E+01	1808.150398	-0.068466361	0.999998862	1	4.94E-07	1.74E-14
NM_001096362.1	tppp3	dd_Djap_v4_86021_1_1	120	632	+	7.23E-01	1.00E+00	12.01884915	-0.360078151	0.718622343	1	1.43E-01	1.74E-14
NM_001139456.1	SVOPL	dd_Djap_v4_86132_1_1	93	497	-	4.54E+00	4.60E+00	92.809972	0.095927973	0.964766543	1	1.56E-02	1.74E-14
NM_001024385.1	Crls1	dd_Djap_v4_86188_1_1	45	623	-	3.64E+00	4.66E+00	73.63234006	-0.233551511	0.895268765	1	4.80E-02	1.74E-14
NM_008887.2	Phox2a	dd_Djap_v4_86355_1_1	667	924	+	5.72E-01	7.05E-01	17.87445823	-0.157558698	0.87131245	1	5.98E-02	1.74E-14
NM_001081133.2	Kif16b	dd_Djap_v4_86400_1_1	117	743	+	1.17E+01	1.31E+01	236.2539336	-0.045776648	0.999485957	1	2.23E-04	1.74E-14
NM_001094426.1	ift20-b	dd_Djap_v4_86747_1_1	49	432	-	1.93E+01	1.87E+01	170.2680458	0.159391405	0.980490466	1	8.56E-03	1.74E-14
NM_001005827.1	RAB11A	dd_Djap_v4_86769_1_1	1	258	-	7.14E+01	4.44E+01	1132.475048	0.775587764	0.108719953	1	9.64E-01	1.74E-14
NM_001298213.1	sicily	dd_Djap_v4_87203_1_1	179	1084	-	4.58E+00	6.06E+00	130.251764	-0.281374721	0.929367085	1	3.18E-02	1.74E-14
NM_001032363.3	MICOS10	dd_Djap_v4_87269_1_1	214	435	-	8.83E+01	9.51E+01	592.2795981	0.004312688	0.999993147	1	2.98E-06	1.74E-14
NM_001142466.2	GPT2	dd_Djap_v4_87436_1_1	3	275	+	6.03E-01	7.81E-01	1.471699665	-0.193841942	0.931385346	1	3.09E-02	1.74E-14
NM_001022073.2	tdh1	dd_Djap_v4_87569_1_1	66	1079	-	6.38E-02	1.86E-01	3.217627031	-1.395775801	0.441373401	1	3.55E-01	1.74E-14
NM_001317964.1	LARS1	dd_Djap_v4_87783_1_1	3	230	+	4.07E+00	8.39E+00	9.236706718	-0.885347144	0.446379973	1	3.50E-01	1.74E-14
XM_018243783.1	plaa	dd_Djap_v4_87872_1_1	21	284	+	1.77E+01	2.45E+01	1243.040061	-0.344390696	0.988595967	1	4.98E-03	1.74E-14
NM_198179.2,XM_002589158.1	QRFPR	dd_Djap_v4_88205_1_1	28	243	+	6.38E+00	7.46E+00	81.20356262	0.208117764	0.891668057	1	4.98E-02	1.74E-14
NM_013568.6	Kcna6	dd_Djap_v4_88471_1_1	47	634	-	7.47E-01	4.42E-01	6.237212434	0.89266802	0.460268332	1	3.37E-01	1.74E-14
NM_032827.6	ATOH8	dd_Djap_v4_88772_1_1	1186	1410	+	1.53E+01	1.21E+01	464.9599482	0.463744179	0.809531645	1	9.18E-02	1.74E-14
NM_018906.2	PCDHA3	dd_Djap_v4_89028_1_1	8	751	+	1.07E+00	8.36E-01	13.09026353	0.491439454	0.612516472	1	2.13E-01	1.74E-14
NM_001142552.1	DCHS2	dd_Djap_v4_89028_2_1	98	403	-	1.41E-01	5.49E-01	1.097100423	-2.268147095	0.34324936	1	4.64E-01	1.74E-14
XM_018790830.1	GPX1	dd_Djap_v4_89084_1_1	83	562	-	3.20E-01	1.98E-01	3.678035023	0.954528331	0.556632769	1	2.54E-01	1.74E-14
NM_001033600.1,NM_053623.1	Acsl4	dd_Djap_v4_89661_1_1	2	220	-	1.77E+02	2.23E+02	13370.37836	-0.204646422	0.999998737	1	5.48E-07	1.74E-14
NM_017622.2	BORCS6	dd_Djap_v4_89985_1_1	57	350	-	1.41E+01	1.59E+01	215.9976179	-0.054029444	0.999303006	1	3.03E-04	1.74E-14
NM_001279779.1	gpr54	dd_Djap_v4_90140_1_1	55	936	-	3.74E+00	3.45E+00	92.8874424	0.236148566	0.916303316	1	3.80E-02	1.74E-14
NM_001046277.1	THUMPD1	dd_Djap_v4_90151_1_1	39	794	-	1.60E+01	1.91E+01	314.4053787	-0.13522129	0.996413746	1	1.56E-03	1.74E-14
NM_001085644.1	nog	dd_Djap_v4_90208_1_1	936	1235	+	2.19E+01	1.65E+01	773.2164834	0.527696696	0.703278742	1	1.53E-01	1.74E-14
NM_001159725.2	Rab17	dd_Djap_v4_90365_1_1	83	739	-	5.24E+01	3.83E+01	756.8339068	0.576410326	0.544549105	1	2.64E-01	1.74E-14
NM_178421.3	Nanos1	dd_Djap_v4_90477_1_1	248	466	-	1.33E+01	2.85E+01	327.088939	-0.973437452	0.042298314	1	1.37E+00	1.74E-14
NM_001172846.1	ADRA2A	dd_Djap_v4_90633_1_1	6	242	-	1.22E+00	3.11E-01	1.310182026	1.915349023	0.397641363	1	4.01E-01	1.74E-14
NM_026388.2	Tprg1l	dd_Djap_v4_90778_1_1	191	745	+	1.21E+02	1.25E+02	2581.440878	0.077733351	0.999996427	1	1.55E-06	1.74E-14
NM_204110.3	PDIA3	dd_Djap_v4_90800_1_1	6	335	-	4.42E+02	5.43E+02	14387.40133	-0.169728644	0.999998166	1	7.96E-07	1.74E-14
NM_012328.2	DNAJB9	dd_Djap_v4_90833_1_1	494	745	-	1.02E+02	8.93E+01	1572.560206	0.328608448	0.976820294	1	1.02E-02	1.74E-14
NM_031066.1	Fez1	dd_Djap_v4_90844_1_1	338	1387	-	4.89E+01	4.22E+01	1810.895319	0.340377084	0.989212065	1	4.71E-03	1.74E-14
NM_001012556.1	DNAJB6	dd_Djap_v4_91690_1_1	220	1005	-	6.83E+01	6.45E+01	1488.934899	0.207246384	0.999930845	1	3.00E-05	1.74E-14
NM_001037483.2	POLR2J	dd_Djap_v4_91812_1_1	46	354	+	2.03E+01	2.30E+01	131.446898	-0.074789354	0.990423277	1	4.18E-03	1.74E-14
NM_001201546.1	SLC16A4	dd_Djap_v4_92012_1_1	3	623	-	1.08E+02	1.02E+02	4413.993996	0.184766816	0.999892294	1	4.68E-05	1.74E-14
NM_001008161.2,NM_001044752.1	traf6	dd_Djap_v4_92034_1_1	15	833	-	4.27E+02	4.17E+02	6309.541335	0.13333133	0.999999994	1	2.62E-09	1.74E-14
NM_014425.4,NM_204551.1	INVS	dd_Djap_v4_92067_1_1	3	191	+	3.52E+01	3.97E+01	998.9438322	-0.466206038	0.754517649	1	1.22E-01	1.74E-14
XM_631236.1	psmD10	dd_Djap_v4_92067_2_1	54	296	+	3.10E+00	1.64E+00	7.712342426	0.623719066	0.570419915	1	2.44E-01	1.74E-14
NM_000018.3,NM_174494.2	ACADVL	dd_Djap_v4_92894_1_1	1	309	-	7.33E+01	7.26E+01	3742.261589	0.142025309	0.999989015	1	4.77E-06	1.74E-14
NM_029840.1	Tstd3	dd_Djap_v4_93149_1_1	279	602	+	1.62E+01	1.53E+01	517.2027626	0.208858763	0.996463138	1	1.54E-03	1.74E-14
NM_001321216.1	B9D1	dd_Djap_v4_93473_1_1	108	665	-	2.24E+01	1.78E+01	279.4569848	0.455612945	0.776776589	1	1.10E-01	1.74E-14
NM_002438.3	MRC1	dd_Djap_v4_93730_1_1	57	635	+	1.48E+02	2.02E+02	9978.394074	-0.376872719	0.935043149	1	2.92E-02	1.74E-14
NM_028841.3	Tspan17	dd_Djap_v4_93764_1_1	235	1017	+	2.07E+01	1.95E+01	734.692418	0.21304201	0.996716514	1	1.43E-03	1.74E-14
NM_001014631.3	cpo	dd_Djap_v4_93797_1_1	311	658	+	1.99E+01	1.64E+01	467.9221359	0.404440649	0.813787332	1	8.95E-02	1.74E-14
NM_181593.2	Itpkc	dd_Djap_v4_93808_1_1	940	1875	+	1.30E+01	1.46E+01	759.7750811	-0.041168332	0.999987882	1	5.26E-06	1.74E-14
NM_001007565.2	TFG	dd_Djap_v4_93820_1_1	1338	1715	-	1.56E+02	1.16E+02	5808.790169	0.550811438	0.658468759	1	1.81E-01	1.74E-14
NM_198604.2	Plekhg6	dd_Djap_v4_93831_1_1	490	1317	-	1.81E+01	2.12E+01	1033.855667	-0.05802375	0.99999836	1	7.12E-07	1.74E-14
NM_010613.3,NM_133602.1	Khsrp	dd_Djap_v4_93843_1_1	923	1666	-	4.53E+02	5.10E+02	15283.00486	-0.087145347	1	1	6.86E-11	1.74E-14
NM_178654.4	Pkn2	dd_Djap_v4_93854_1_1	580	3393	-	3.61E+01	4.03E+01	3456.59364	-0.033278659	0.999999928	1	3.14E-08	1.74E-14
NM_001274318.1,NM_134366.1	Rac1	dd_Djap_v4_93865_2_1	168	737	+	3.63E+02	3.34E+02	7334.055659	0.228739466	0.999259033	1	3.22E-04	1.74E-14
NM_001145813.1	Elf5	dd_Djap_v4_93888_1_1	720	1070	+	1.48E+01	2.03E+01	447.3267321	-0.32277723	0.949205643	1	2.26E-02	1.74E-14
NM_001286673.1,NM_204842.2	RGS20	dd_Djap_v4_93888_2_1	913	1314	-	1.95E+01	1.74E+01	1073.097941	0.265619205	0.998603418	1	6.07E-04	1.74E-14
NM_079221.3	Ets65A	dd_Djap_v4_93899_1_1	704	997	-	1.62E+01	1.40E+01	503.6577292	0.31859096	0.977381341	1	9.94E-03	1.74E-14
NM_001003783.2	akr1a1a	dd_Djap_v4_93946_1_1	226	1131	+	1.98E+01	2.48E+01	592.9676218	-0.19822264	0.994461638	1	2.41E-03	1.74E-14
NM_000071.2,NM_001082082.2,NM_001283152.1	CBS	dd_Djap_v4_93957_1_1	107	1609	-	8.64E+01	7.88E+01	3449.008195	0.257788116	0.999910628	1	3.88E-05	1.74E-14
NM_024007.4	EBF1	dd_Djap_v4_93968_1_1	263	1390	+	5.25E+00	6.45E+00	286.4005629	-0.175771836	0.98179145	1	7.98E-03	1.74E-14
NM_022265.2	Pdcd4	dd_Djap_v4_93969_1_1	501	1496	+	2.18E+02	2.26E+02	11003.54144	0.069458115	1	1	5.02E-11	1.74E-14
NM_001321427.1	TMBIM1	dd_Djap_v4_93992_1_1	2	253	+	6.85E+01	6.12E+01	567.5232318	0.275049483	0.985097503	1	6.52E-03	1.74E-14
NM_000837.1	GRINA	dd_Djap_v4_93992_2_1	13	630	-	1.71E+02	1.55E+02	2723.554396	0.260998714	0.994043274	1	2.59E-03	1.74E-14
NM_001085447.1	CFAP210	dd_Djap_v4_94003_2_1	94	1650	-	2.44E+01	2.92E+01	1157.257233	-0.139551146	0.980136981	1	8.71E-03	1.74E-14
NM_001014064.1	Pars2	dd_Djap_v4_94036_1_1	157	1290	-	1.40E+01	1.78E+01	507.7368856	-0.223556218	0.996866643	1	1.36E-03	1.74E-14
XM_641799.1	DDB_G0268948	dd_Djap_v4_94047_1_2	632	1063	-	1.27E+01	1.08E+01	263.4240253	0.336812778	0.921732922	1	3.54E-02	1.74E-14
NM_001004606.1	slc25a24	dd_Djap_v4_94058_1_1	238	1440	-	3.03E+01	3.27E+01	1273.932472	0.016865187	0.999999955	1	1.97E-08	1.74E-14
NM_001161618.1	Cul5	dd_Djap_v4_94069_1_1	49	2385	+	7.07E+00	9.06E+00	556.8348453	-0.2347164	0.990837544	1	4.00E-03	1.74E-14
NM_001014177.1	Spata1	dd_Djap_v4_94080_1_1	190	627	-	5.00E+00	6.57E+00	339.087297	-0.319311857	0.815689084	1	8.85E-02	1.74E-14
NM_001271159.1	TRAPPC5	dd_Djap_v4_94080_3_1	52	579	+	3.39E+01	2.83E+01	382.7885959	0.378497636	0.877425485	1	5.68E-02	1.74E-14
NM_001040056.2	MAPK3	dd_Djap_v4_94103_1_1	167	1198	+	1.04E+02	8.63E+01	4143.273738	0.365257367	0.987026758	1	5.67E-03	1.74E-14
NM_204635.1	BCO1	dd_Djap_v4_94114_1_1	3	1229	-	5.82E+01	4.18E+01	1464.148176	0.602853973	0.457089734	1	3.40E-01	1.74E-14
NM_204884.1	RPE65	dd_Djap_v4_94114_2_1	9	368	+	5.85E+01	4.05E+01	400.3290627	0.64465366	0.362770621	1	4.40E-01	1.74E-14
NM_023973.1	Ido1	dd_Djap_v4_94147_1_1	36	323	-	0.00E+00	3.37E-01	0.888518779	-3.172057091	0.330739777	1	4.81E-01	1.74E-14
NM_194294.2	IDO2	dd_Djap_v4_94147_2_1	82	1215	-	4.49E+00	5.32E+00	145.198647	-0.114041101	0.979507991	1	8.99E-03	1.74E-14
NM_001304451.1	PGD	dd_Djap_v4_94214_1_1	83	1531	+	4.91E+02	4.66E+02	22518.52835	0.204864575	0.999920756	1	3.44E-05	1.74E-14
NM_176841.4	Ccdc88a	dd_Djap_v4_94238_1_1	167	652	+	2.78E+01	3.48E+01	2380.780509	-0.24988137	0.965344585	1	1.53E-02	1.74E-14
NM_001287580.1	RBKS	dd_Djap_v4_94273_2_1	55	945	+	1.15E+02	1.07E+02	2693.253045	0.242274454	0.999723342	1	1.20E-04	1.74E-14
XM_002634918.1	swt-1	dd_Djap_v4_94318_1_1	216	743	+	2.01E+00	2.02E+00	37.8201453	0.109251602	0.925472032	1	3.36E-02	1.74E-14
XM_001360629.3	slv	dd_Djap_v4_94318_1_2	171	785	-	9.36E-01	1.04E+00	17.74061257	-0.030379171	0.979886548	1	8.82E-03	1.74E-14
XM_006526388.2	Csnk1a1	dd_Djap_v4_94364_1_1	144	1043	+	2.47E+02	2.39E+02	9991.735326	0.193238777	0.999964938	1	1.52E-05	1.74E-14
NM_001109787.1	YRK	dd_Djap_v4_94386_1_1	265	1608	+	8.38E+01	7.83E+01	4534.7063	0.195386537	0.999994924	1	2.20E-06	1.74E-14
NM_080557.2	Snx4	dd_Djap_v4_94525_1_1	221	1372	-	2.97E+01	3.63E+01	1344.644815	-0.161159526	0.999869285	1	5.68E-05	1.74E-14
NM_001156474.1	CCDC81	dd_Djap_v4_94547_1_1	2	856	+	1.69E+01	2.76E+01	580.4649823	-0.60256466	0.479048011	1	3.20E-01	1.74E-14
NM_026763.2	Col6a4	dd_Djap_v4_94558_1_1	150	1271	-	3.94E+01	5.07E+01	2088.117604	-0.334028478	0.730442795	1	1.36E-01	1.74E-14
NM_001298210.1	Hsc70-3	dd_Djap_v4_94582_1_1	211	2046	+	6.84E+01	8.49E+01	4589.751584	-0.187721717	0.999839657	1	6.96E-05	1.74E-14
NM_001199293.1	Tex14	dd_Djap_v4_94626_1_2	1244	2449	-	2.35E-01	4.88E-01	23.61020312	-0.920511456	0.293039416	1	5.33E-01	1.74E-14
NM_001001662.2	ZNF782	dd_Djap_v4_94693_1_1	589	792	+	7.29E+00	6.91E+00	221.3926115	0.19819088	0.973841551	1	1.15E-02	1.74E-14
NM_001012781.1	DENND6A	dd_Djap_v4_94716_1_1	80	1786	+	7.17E+00	8.58E+00	414.6131974	-0.126229422	0.994691988	1	2.31E-03	1.74E-14
NM_002936.4	RNASEH1	dd_Djap_v4_94727_1_1	88	858	+	2.61E+00	2.97E+00	58.96128761	-0.069393117	0.968734496	1	1.38E-02	1.74E-14
NM_001013097.2	Rnaseh1	dd_Djap_v4_94727_1_2	467	901	+	9.39E+00	1.04E+01	265.0506222	-0.02252593	0.996609339	1	1.48E-03	1.74E-14
NM_001321708.1	DGKI	dd_Djap_v4_94760_1_1	79	1791	-	3.54E+00	3.45E+00	234.3532215	0.218520165	0.971197081	1	1.27E-02	1.74E-14
NM_181407.4	Me3	dd_Djap_v4_94771_1_1	738	2396	+	2.40E+01	3.08E+01	1863.881057	-0.232799182	0.999279794	1	3.13E-04	1.74E-14
NM_001002121.1	puf60b	dd_Djap_v4_94839_2_1	785	1495	-	1.59E+01	2.20E+01	736.6530629	-0.338367209	0.978788421	1	9.31E-03	1.74E-14
NM_133798.3	Exd2	dd_Djap_v4_94872_1_1	132	701	+	3.77E+00	4.79E+00	141.6722486	-0.18858732	0.964133157	1	1.59E-02	1.74E-14
NM_000465.3	BARD1	dd_Djap_v4_94929_1_1	160	345	-	8.68E+00	9.96E+00	33.71111672	-0.145797103	0.886408619	1	5.24E-02	1.74E-14
NM_141458.3	rn	dd_Djap_v4_94996_1_1	54	533	+	3.35E+00	3.04E+00	149.9999558	0.208235868	0.941109823	1	2.64E-02	1.74E-14
NM_001003437.2	syf2	dd_Djap_v4_95196_1_1	66	713	-	2.19E+01	2.64E+01	335.1089747	-0.150550555	0.993504923	1	2.83E-03	1.74E-14
NM_001016631.3	tma16	dd_Djap_v4_95241_1_1	73	516	-	1.76E+01	1.79E+01	172.8544262	0.097598679	0.994201662	1	2.53E-03	1.74E-14
NM_001005677.1,NM_001101747.1,NM_201481.1	vcp	dd_Djap_v4_95318_2_1	115	2523	+	1.38E+02	1.85E+02	13737.55092	-0.310928384	0.960777085	1	1.74E-02	1.74E-14
XM_015091913.1	SLC2A1	dd_Djap_v4_95496_1_1	200	1609	-	1.96E+01	2.06E+01	827.0511952	0.051079453	0.999944506	1	2.41E-05	1.74E-14
NM_001087728.1	wnt4	dd_Djap_v4_95741_1_1	100	1077	-	2.71E+01	2.12E+01	1001.411041	0.485808502	0.791671399	1	1.01E-01	1.74E-14
NM_001243342.1	CCDC40	dd_Djap_v4_95819_1_1	138	2753	-	1.09E+01	1.43E+01	931.7717898	-0.274105133	0.875664612	1	5.77E-02	1.74E-14
NM_001282773.1,NM_174169.2	RGS7	dd_Djap_v4_95865_1_1	420	1721	-	3.95E+01	3.58E+01	1886.375597	0.274703202	0.99567585	1	1.88E-03	1.74E-14
NM_001002531.1	rgs8	dd_Djap_v4_95978_2_1	758	1165	-	1.37E+01	1.33E+01	897.2498254	0.164594417	0.999887779	1	4.87E-05	1.74E-14
NM_001075811.2	TFE3	dd_Djap_v4_96103_1_1	732	1031	+	3.24E+01	3.56E+01	1575.722734	-0.01037963	0.999999999	1	4.00E-10	1.74E-14
NM_001267556.1	PDCD6	dd_Djap_v4_96228_1_1	167	646	-	7.45E+01	8.47E+01	1187.537116	-0.062773557	0.999411893	1	2.55E-04	1.74E-14
NM_021105.2	PLSCR1	dd_Djap_v4_96239_1_1	184	813	-	5.99E+00	4.23E+00	103.4574818	0.625177129	0.445414263	1	3.51E-01	1.74E-14
NM_025280.2	Kin	dd_Djap_v4_96251_1_1	13	1308	-	2.37E+01	2.28E+01	713.8372256	0.184074728	0.999871936	1	5.56E-05	1.74E-14
NM_153297.1	Cops2	dd_Djap_v4_96375_1_1	137	1417	-	2.25E+01	2.48E+01	829.4732536	-0.016132847	0.999998513	1	6.46E-07	1.74E-14
NM_001159921.1	tmem55bb	dd_Djap_v4_96408_1_2	601	822	-	3.01E-02	1.23E-01	1.433456617	-1.644454851	0.45038962	1	3.46E-01	1.74E-14
NM_001321516.1	EEF1A	dd_Djap_v4_96553_1_1	184	1512	-	1.89E-02	4.57E-02	1.16624651	-1.121936734	0.607908869	1	2.16E-01	1.74E-14
NM_001103891.3,XM_001361758.4	Anp32a	dd_Djap_v4_96564_1_1	1106	1534	-	2.78E+02	3.44E+02	6739.090529	-0.148552989	0.999992103	1	3.43E-06	1.74E-14
NM_001171151.1,NM_006224.3	PITPNA	dd_Djap_v4_96575_1_1	152	946	-	1.96E+02	1.36E+02	5747.148773	0.655728141	0.284908652	1	5.45E-01	1.74E-14
NM_032311.4	POLDIP3	dd_Djap_v4_96642_1_1	734	1186	+	2.06E+01	2.42E+01	864.3200559	-0.107802973	0.99997437	1	1.11E-05	1.74E-14
NM_028149.1	Fbxl20	dd_Djap_v4_96653_1_1	164	1462	+	1.70E+01	1.64E+01	746.9153581	0.181196455	0.997305302	1	1.17E-03	1.74E-14
NM_207095.1	six1b	dd_Djap_v4_96733_1_1	734	1126	-	3.14E+00	3.83E+00	63.89350325	-0.120518259	0.944192273	1	2.49E-02	1.74E-14
NM_016932.4	SIX2	dd_Djap_v4_96733_2_1	3	164	-	2.61E+00	2.53E+00	12.09537315	0.097667007	0.922693133	1	3.49E-02	1.74E-14
NM_213402.1	grtp1a	dd_Djap_v4_96800_1_1	357	1106	+	1.49E+01	1.62E+01	590.2881978	0.000281566	0.999999795	1	8.91E-08	1.74E-14
NM_001275793.1	dnk	dd_Djap_v4_97122_2_1	2	256	-	0.00E+00	1.95E-01	0.298305654	-1.598202562	0.695625731	1	1.58E-01	1.74E-14
NM_001310761.1	Thap4	dd_Djap_v4_97634_1_1	35	244	-	1.90E+01	1.95E+01	308.8456506	0.078856867	0.999270042	1	3.17E-04	1.74E-14
NM_001004.3	RPLP2	dd_Djap_v4_97734_1_1	75	272	+	9.72E+02	1.03E+03	5671.719603	0.028010773	0.999999794	1	8.93E-08	1.74E-14
NM_205530.1	RFC2	dd_Djap_v4_98024_1_1	141	1106	+	1.16E+01	1.64E+01	364.910743	-0.379031799	0.924330101	1	3.42E-02	1.74E-14
NM_172251.2	MRPL54	dd_Djap_v4_98261_1_1	313	648	-	7.30E+01	9.63E+01	1017.453725	-0.279020688	0.994807002	1	2.26E-03	1.74E-14
NM_001112703.2	Abl1	dd_Djap_v4_98338_1_1	162	1547	+	2.50E+01	2.57E+01	1841.325688	0.086419398	0.999997091	1	1.26E-06	1.74E-14
XM_005577029.2	NDUFS8	dd_Djap_v4_98594_1_1	132	656	+	9.29E+01	1.14E+02	1350.694167	-0.16522254	0.999272655	1	3.16E-04	1.74E-14
NM_001001259.1,NM_174439.2	TMPRSS15	dd_Djap_v4_98605_4_1	167	481	+	1.58E+01	1.48E+01	366.4506368	0.209177084	0.932799598	1	3.02E-02	1.74E-14
NM_018804.3,XM_006232748.1	Syt11	dd_Djap_v4_98740_1_1	546	1370	+	5.70E+01	4.71E+01	1713.399353	0.384391883	0.851188467	1	7.00E-02	1.74E-14
NM_025901.3	Polr3k	dd_Djap_v4_98918_1_1	36	374	+	3.14E+01	3.40E+01	155.2526688	-0.006832104	0.999509024	1	2.13E-04	1.74E-14
NM_001330724.1	CDKL2	dd_Djap_v4_99068_1_1	100	1137	+	4.31E+00	5.11E+00	305.1778508	-0.115811832	0.997952929	1	8.90E-04	1.74E-14
NM_138383.2	MTSS2	dd_Djap_v4_99079_1_1	88	798	+	2.33E+01	3.24E+01	1800.77649	-0.379645841	0.876992654	1	5.70E-02	1.74E-14
NM_174461.2	SFRP5	dd_Djap_v4_99090_1_1	235	897	+	4.13E+01	2.65E+01	940.0505211	0.763539431	0.101762176	1	9.92E-01	1.74E-14
NM_153634.2	CPNE8	dd_Djap_v4_99101_1_1	216	1838	-	9.08E+00	7.92E+00	403.3738231	0.323879147	0.973393357	1	1.17E-02	1.74E-14
NM_025815.2	Cpne8	dd_Djap_v4_99101_1_2	216	941	-	6.66E+01	6.55E+01	2347.458959	0.155506794	0.999985122	1	6.46E-06	1.74E-14
NM_001127109.1	mettl24	dd_Djap_v4_99123_1_1	136	675	-	8.37E+01	8.82E+01	2183.387824	0.059044878	0.999997386	1	1.14E-06	1.74E-14
NM_001025038.1,NM_177793.3	Mettl24	dd_Djap_v4_99123_2_1	109	702	-	3.27E+01	3.89E+01	747.1380569	-0.128662586	0.999875202	1	5.42E-05	1.74E-14
NM_001145025.1	EDEM2	dd_Djap_v4_99157_1_1	385	1815	-	8.74E+00	1.08E+01	360.3034613	-0.175646248	0.997626869	1	1.03E-03	1.74E-14
NM_001305008.1	LNPK	dd_Djap_v4_99192_1_1	716	1459	-	1.04E+01	1.23E+01	436.2997569	-0.110942898	0.999778513	1	9.62E-05	1.74E-14
NM_001099432.1	BCAS3	dd_Djap_v4_99203_1_1	256	1395	+	9.70E+00	9.20E+00	645.3496648	0.20003247	0.999230808	1	3.34E-04	1.74E-14
NM_001275757.1	tinc	dd_Djap_v4_99236_1_1	850	1554	+	1.65E+01	1.79E+01	1289.551283	0.009302642	0.999999971	1	1.26E-08	1.74E-14
NM_001166356.1	SHMT2	dd_Djap_v4_99247_2_1	2	457	-	4.77E+01	6.29E+01	442.6012565	-0.289107343	0.968807445	1	1.38E-02	1.74E-14
NM_001046814.1	692975	dd_Djap_v4_99248_1_1	154	1542	-	4.05E+01	4.82E+01	1786.157796	-0.128248145	0.999995709	1	1.86E-06	1.74E-14
NC_003901.1	MM_0045	dd_Djap_v4_99259_1_1	221	745	-	2.52E+01	2.28E+01	488.5630967	0.267188513	0.979233913	1	9.11E-03	1.74E-14
NM_001003820.1,NM_207261.3	Kcnk18	dd_Djap_v4_99271_1_1	1187	1783	-	1.06E+01	8.77E+00	390.7624545	0.387906578	0.847468618	1	7.19E-02	1.74E-14
NM_001104403.2	Efa6	dd_Djap_v4_99305_1_1	672	2123	-	2.08E+01	3.23E+01	2148.853834	-0.549499038	0.589521651	1	2.30E-01	1.74E-14
NM_001031344.1,NM_001163812.1	TWNK	dd_Djap_v4_99327_3_1	120	404	-	7.51E-02	0.00E+00	0.33602979	2.000249308	0.624675362	1	2.04E-01	1.74E-14
NM_135474.3	mtDNA-helicase	dd_Djap_v4_99327_3_2	38	325	-	4.75E+00	6.04E+00	121.6303081	-0.319866182	0.873489264	1	5.87E-02	1.74E-14
NM_012819.1	Acadl	dd_Djap_v4_99349_1_1	72	1229	-	6.82E+01	4.75E+01	1993.288708	0.648697751	0.277832322	1	5.56E-01	1.74E-14
NM_001113458.1	KDM5D	dd_Djap_v4_99360_1_1	145	2577	+	2.86E+01	4.02E+01	4130.35414	-0.370765974	0.92472939	1	3.40E-02	1.74E-14
NM_004818.2	DDX23	dd_Djap_v4_99371_1_1	242	1948	+	1.03E+01	1.78E+01	882.175472	-0.682606436	0.323371043	1	4.90E-01	1.74E-14
NM_024527.4	ABHD8	dd_Djap_v4_99383_1_1	281	997	+	3.03E+00	4.04E+00	111.3508177	-0.259613835	0.913820981	1	3.91E-02	1.74E-14
NM_022419.3	Abhd8	dd_Djap_v4_99383_1_3	99	725	-	4.13E+00	5.07E+00	126.1162101	-0.189281132	0.944839892	1	2.46E-02	1.74E-14
NC_006138.1,NC_006347.1	asnS	dd_Djap_v4_99406_1_1	1	105	+	7.46E+00	8.16E+00	295.1274719	0.004234108	0.999780148	1	9.55E-05	1.74E-14
NM_134252.3	Trpm8	dd_Djap_v4_99445_1_1	1362	2252	+	2.90E+00	3.66E+00	189.5965147	-0.224147841	0.951128951	1	2.18E-02	1.74E-14
NM_001015639.1	PSMC2	dd_Djap_v4_99478_2_1	256	900	-	6.04E+01	8.04E+01	2222.680294	-0.286191122	0.999466161	1	2.32E-04	1.74E-14
NM_013366.3	ANAPC2	dd_Djap_v4_99527_5_1	151	768	+	8.66E+00	1.04E+01	474.1960293	-0.15333323	0.998910544	1	4.73E-04	1.74E-14
NM_133399.2	Pik3ca	dd_Djap_v4_99538_1_1	180	3194	+	2.83E+01	3.27E+01	2729.52546	-0.078682203	0.999999984	1	6.80E-09	1.74E-14
NM_001103415.2	SK	dd_Djap_v4_99652_1_1	181	1737	-	2.39E+01	2.06E+01	1186.980619	0.368412106	0.946101501	1	2.41E-02	1.74E-14
NM_030235.1	Avl9	dd_Djap_v4_99674_1_1	1574	2203	-	1.49E+01	1.88E+01	996.4091599	-0.211476005	0.999860916	1	6.04E-05	1.74E-14
NM_024188.6	Oxct1	dd_Djap_v4_99696_2_1	395	781	+	1.08E+02	1.17E+02	4255.369188	0.013663785	0.999986759	1	5.75E-06	1.74E-14
NM_213938.1	OXCT1	dd_Djap_v4_99696_2_3	109	1569	+	3.50E+01	4.15E+01	1526.571964	-0.12050296	0.99999486	1	2.23E-06	1.74E-14
NM_001034045.1	MAP2K6	dd_Djap_v4_99731_1_1	130	1044	+	1.61E+01	2.30E+01	928.4564895	-0.381364488	0.93048209	1	3.13E-02	1.74E-14
NM_001020621.1	cpsf3l	dd_Djap_v4_99800_1_1	240	935	+	1.81E+01	2.28E+01	1072.1815	-0.20786142	0.999293511	1	3.07E-04	1.74E-14
NM_001021586.2	ubp11	dd_Djap_v4_99811_1_1	356	1198	+	2.27E+01	2.09E+01	625.0648703	0.241959205	0.998276637	1	7.49E-04	1.74E-14
NM_001017200.3,NM_001094409.1,XM_001641788.1	cdc123	dd_Djap_v4_99822_1_1	146	1003	-	1.06E+01	9.24E+00	230.9093781	0.324945987	0.917494319	1	3.74E-02	1.74E-14
NM_213914.1	FAAH	dd_Djap_v4_99833_1_1	521	2044	-	1.16E+02	1.22E+02	7246.186871	0.070493542	1	1	5.66E-11	1.74E-14
NM_001019016.2	SPAC17H9.14c	dd_Djap_v4_99845_1_1	380	1129	+	1.12E+01	1.03E+01	385.5347787	0.245123785	0.98669211	1	5.82E-03	1.74E-14
NM_004329.2	BMPR1A	dd_Djap_v4_99867_2_1	235	2112	+	1.17E+01	1.20E+01	685.5037729	0.087885048	0.999966223	1	1.47E-05	1.74E-14
NM_027014.1	Gins1	dd_Djap_v4_99889_1_1	348	896	-	4.50E+00	5.56E+00	100.0222374	-0.179013243	0.949415549	1	2.25E-02	1.74E-14
NM_001042734.3	SEC24B	dd_Djap_v4_99922_1_1	458	2809	+	1.95E+01	2.52E+01	1829.186122	-0.239626684	0.999802299	1	8.59E-05	1.74E-14
NM_001004262.1	Cog6	dd_Djap_v4_99933_1_1	100	1959	+	1.06E+01	1.24E+01	574.0106964	-0.092176083	0.999928249	1	3.12E-05	1.74E-14
NM_001242616.2	Tafazzin	dd_Djap_v4_99944_1_1	133	690	+	9.85E+00	1.30E+01	252.5012033	-0.288886201	0.966218492	1	1.49E-02	1.74E-14
NM_172658.3	Slco4c1	dd_Djap_v4_99956_1_1	66	1856	-	2.15E-01	4.08E-01	16.53629656	-0.778899872	0.427337736	1	3.69E-01	1.74E-14
NM_181422.3	Pkd2l1	dd_Djap_v4_99978_1_1	265	2262	-	1.28E+01	1.05E+01	743.2713055	0.400141052	0.912074929	1	4.00E-02	1.74E-14
NM_017658.4	KLHL28	dd_Djap_v4_99989_1_1	949	1341	-	1.11E+01	1.36E+01	536.6068471	-0.167783269	0.999287395	1	3.10E-04	1.74E-14
NM_025707.3	Klhl28	dd_Djap_v4_99989_1_2	222	692	+	1.08E+00	1.54E+00	46.68529063	-0.386128784	0.695497575	1	1.58E-01	1.74E-14
NM_001089397.1	dph2	dd_Djap_v4_100000_1_1	89	1441	+	1.76E+01	1.54E+01	568.5600708	0.320075605	0.972044856	1	1.23E-02	1.74E-14
NM_139040.1	Phaf1	dd_Djap_v4_100011_2_1	42	1115	-	2.42E+01	2.48E+01	707.5596382	0.095245006	0.999901443	1	4.28E-05	1.74E-14
NM_001320540.1	PHAF1	dd_Djap_v4_100011_2_3	42	659	-	7.11E-02	0.00E+00	1.401037874	4.039177651	0.247746442	1	6.06E-01	1.74E-14
NM_001308234.1	ERICH6	dd_Djap_v4_100022_1_1	348	821	+	9.40E+00	1.15E+01	558.7211691	-0.129154314	0.97633107	1	1.04E-02	1.74E-14
NM_198109.4	Ssh1	dd_Djap_v4_100033_1_1	44	1396	+	2.64E+01	2.53E+01	1458.573454	0.184403191	0.999957225	1	1.86E-05	1.74E-14
NM_032020.4	FUCA2	dd_Djap_v4_100044_1_1	95	1417	-	5.88E+01	4.87E+01	2052.807691	0.400369413	0.93818414	1	2.77E-02	1.74E-14
NM_001274418.2	FMRFaR	dd_Djap_v4_100055_1_1	235	1023	-	4.50E+01	4.24E+01	1464.486267	0.193150842	0.999652034	1	1.51E-04	1.74E-14
NM_001008123.1,NM_200066.1	nup35	dd_Djap_v4_100090_1_1	529	801	+	1.16E+01	1.46E+01	320.494933	-0.191785954	0.993725885	1	2.73E-03	1.74E-14
NM_178743.3	Slc26a11	dd_Djap_v4_100101_1_1	169	1755	+	7.37E+00	7.94E+00	372.440017	0.021542254	0.999495147	1	2.19E-04	1.74E-14
NM_010008.4	Cyp2j6	dd_Djap_v4_100112_1_1	240	1628	-	1.31E+02	1.19E+02	5315.400915	0.266670341	0.999708329	1	1.27E-04	1.74E-14
NM_001001671.3	MAP3K15	dd_Djap_v4_100123_1_1	63	719	-	3.56E+01	3.98E+01	870.52312	0.02894719	0.99997784	1	9.62E-06	1.74E-14
NM_015268.3	DNAJC13	dd_Djap_v4_100202_1_1	3003	7244	+	1.92E+01	2.91E+01	4935.389832	-0.481176931	0.679696498	1	1.68E-01	1.74E-14
NM_001077428.1	Gtf2h2	dd_Djap_v4_100227_5_1	182	1213	+	4.47E+00	4.94E+00	137.3842193	-0.016938543	0.996057818	1	1.72E-03	1.74E-14
NM_001038530.1	GTF2H2	dd_Djap_v4_100227_5_2	182	1267	+	6.08E-01	9.06E-01	22.91205742	-0.4688512	0.690364566	1	1.61E-01	1.74E-14
NC_003552.1	proC	dd_Djap_v4_100272_2_1	77	631	+	1.76E+01	2.14E+01	295.2764544	-0.159393327	0.988888475	1	4.85E-03	1.74E-14
NM_001165904.1	CAC	dd_Djap_v4_100284_2_1	302	4672	+	6.95E+00	1.04E+01	1158.421366	-0.626506245	0.440424999	1	3.56E-01	1.74E-14
NM_001258710.2	cac	dd_Djap_v4_100284_2_3	6	587	+	4.22E+00	4.53E+00	421.3874596	0.07490279	0.992852096	1	3.12E-03	1.74E-14
NM_001101693.1	CACNA1A	dd_Djap_v4_100284_2_4	191	622	-	7.30E-02	2.06E-01	1.287213621	-1.492839389	0.573882566	1	2.41E-01	1.74E-14
NM_025059.3	CCDC170	dd_Djap_v4_100296_1_1	485	2224	+	2.72E+01	3.58E+01	1888.814524	-0.295522291	0.903681486	1	4.40E-02	1.74E-14
NM_001137617.2	chd8	dd_Djap_v4_100323_1_1	2750	7012	-	3.12E+00	5.63E+00	1165.888243	-0.739762371	0.3789653	1	4.21E-01	1.74E-14
NM_142815.4	mRpL45	dd_Djap_v4_100348_2_1	265	1020	+	1.71E+01	2.09E+01	687.916595	-0.156268712	0.999458871	1	2.35E-04	1.74E-14
NM_207437.3	DNAH10	dd_Djap_v4_100374_1_1	87	13472	-	2.65E+00	5.93E+00	1095.034128	-0.981698737	0.328903675	1	4.83E-01	1.74E-14
NM_001299977.1	HBS1	dd_Djap_v4_100480_1_2	815	2005	-	3.91E+00	3.69E+00	215.2020334	0.198533092	0.964903769	1	1.55E-02	1.74E-14
NM_001303469.1	Ccdc162	dd_Djap_v4_100502_2_1	2725	5193	+	1.14E+00	2.91E+00	301.5083791	-1.238204068	0.156009476	1	8.07E-01	1.74E-14
NM_174604.1	SLC2A4	dd_Djap_v4_100513_1_1	94	1590	+	7.26E+01	5.89E+01	2777.34932	0.431336092	0.924471037	1	3.41E-02	1.74E-14
NM_031475.2	ESPN	dd_Djap_v4_100541_6_1	756	1430	-	1.26E+00	1.34E+00	46.9037471	-0.110636642	0.921912193	1	3.53E-02	1.74E-14
NM_001104191.3	Ten-m	dd_Djap_v4_100566_2_1	259	6480	-	6.85E+00	1.00E+01	2013.76826	-0.416047637	0.765134585	1	1.16E-01	1.74E-14
NM_001082975.1	Sdr39u1	dd_Djap_v4_100578_5_1	172	1068	+	4.35E+01	5.03E+01	1114.656728	-0.082567095	0.999937309	1	2.72E-05	1.74E-14
NM_001286277.1	TUBGCP3	dd_Djap_v4_100625_1_1	473	2497	-	6.74E+00	8.36E+00	594.1337628	-0.184356902	0.998409049	1	6.91E-04	1.74E-14
NM_001078645.2	CDC16	dd_Djap_v4_100648_1_1	1024	1482	+	1.08E+01	1.29E+01	559.1936679	-0.128359597	0.996642628	1	1.46E-03	1.74E-14
NM_027276.2	Cdc16	dd_Djap_v4_100648_1_2	754	1884	-	8.07E+00	6.77E+00	351.6029772	0.397065852	0.843711086	1	7.38E-02	1.74E-14
NM_001092730.1,NM_201103.1	cwc27	dd_Djap_v4_100672_3_2	144	350	-	1.44E+01	1.43E+01	438.0253305	0.127731158	0.999524524	1	2.07E-04	1.74E-14
NM_001311098.1	Iqch	dd_Djap_v4_100707_1_1	88	2307	-	5.41E+00	8.66E+00	646.4471716	-0.557770292	0.558342792	1	2.53E-01	1.74E-14
NM_027494.3	Zcchc8	dd_Djap_v4_100783_1_1	415	654	-	8.58E-02	2.59E-01	3.09551753	-1.407616643	0.502364764	1	2.99E-01	1.74E-14
NM_001283611.1	GIN1	dd_Djap_v4_100785_2_2	57	377	+	2.26E-01	2.54E-01	3.069488374	-0.117541974	0.947893908	1	2.32E-02	1.74E-14
NM_010897.2	Nf1	dd_Djap_v4_100809_1_1	5076	7217	+	5.63E+00	8.48E+00	1817.728401	-0.528894051	0.592884062	1	2.27E-01	1.74E-14
NM_005646.3	TARBP1	dd_Djap_v4_100833_4_1	91	2124	+	1.60E+00	2.22E+00	101.1632725	-0.345015407	0.827002044	1	8.25E-02	1.74E-14
NM_177846.3	Lcmt2	dd_Djap_v4_100846_1_1	37	396	+	1.38E+01	1.60E+01	775.9163713	-0.08077369	0.999985507	1	6.29E-06	1.74E-14
NM_001321208.1	HNRNPUL1	dd_Djap_v4_100847_1_1	2160	3467	-	4.15E+01	7.90E+01	5703.546311	-0.829009057	0.14897656	1	8.27E-01	1.74E-14
NM_024200.4,NM_138976.1	Mfn1	dd_Djap_v4_100906_2_1	1	267	-	1.60E+02	1.55E+02	3155.785823	0.088092451	0.99999918	1	3.56E-07	1.74E-14
NM_170060.2	fzo	dd_Djap_v4_100906_3_1	2	346	+	6.95E+01	7.00E+01	2389.460993	0.029235763	0.999999848	1	6.62E-08	1.74E-14
NM_033540.2	MFN1	dd_Djap_v4_100906_2_9	8	424	-	1.18E+01	1.26E+01	152.6407372	0.025294215	0.998124071	1	8.15E-04	1.74E-14
NM_001013984.1	Npl	dd_Djap_v4_100946_1_1	151	984	-	3.33E+01	2.08E+01	616.0783578	0.809857817	0.108255192	1	9.66E-01	1.74E-14
NM_032552.3	DAB2IP	dd_Djap_v4_100961_5_1	1030	2769	+	4.73E+00	7.53E+00	756.5903997	-0.553033037	0.564710537	1	2.48E-01	1.74E-14
NM_001001602.2	Dab2ip	dd_Djap_v4_100961_5_2	858	2351	-	9.11E+00	1.58E+01	1235.576316	-0.674513953	0.346812127	1	4.60E-01	1.74E-14
NM_001016608.2	poc1a	dd_Djap_v4_100985_1_1	726	1613	-	8.34E+00	8.95E+00	348.0837574	0.022285399	0.99992626	1	3.20E-05	1.74E-14
NM_001085492.1	Rere	dd_Djap_v4_101083_7_1	304	1236	+	4.27E+00	1.22E+01	1031.782349	-1.400578309	0.067224002	1	1.17E+00	1.74E-14
NM_177861.4	Tmem67	dd_Djap_v4_101108_1_1	143	1375	-	9.53E+00	1.12E+01	734.5182407	-0.004850554	0.999988045	1	5.19E-06	1.74E-14
NM_011245.2	Rasgrf1	dd_Djap_v4_101119_2_1	262	1062	-	1.44E-01	3.66E-01	8.37514336	-1.322025589	0.324352711	1	4.89E-01	1.74E-14
NM_001128233.1	rasgrf2	dd_Djap_v4_101119_2_2	4033	5622	-	2.24E+00	4.14E+00	514.7905878	-0.786436053	0.394634973	1	4.04E-01	1.74E-14
NM_001144769.2	DST	dd_Djap_v4_101130_1_2	322	3561	-	1.65E+01	2.21E+01	4935.193828	-0.412685105	0.670899778	1	1.73E-01	1.74E-14
NM_001035391.2	RAB11B	dd_Djap_v4_101178_1_1	345	977	-	1.45E+02	1.35E+02	3195.381925	0.225965106	0.999398291	1	2.61E-04	1.74E-14
XM_500917.1	CCR4	dd_Djap_v4_101180_4_1	546	1466	+	2.31E+01	2.53E+01	1009.801521	-0.005515411	0.999999979	1	9.06E-09	1.74E-14
NM_174685.2	CSTF2	dd_Djap_v4_101181_7_1	96	701	+	5.96E+01	7.52E+01	1995.783798	-0.288793992	0.995801372	1	1.83E-03	1.74E-14
NM_001085689.1	cdon	dd_Djap_v4_101181_8_1	1345	2301	-	9.30E+00	2.31E+01	1087.92709	-1.211437695	0.155668558	1	8.08E-01	1.74E-14
NM_001273120.1	Ir25a	dd_Djap_v4_101296_1_1	590	1813	-	5.86E+00	5.51E+00	440.6715782	0.217231372	0.88596105	1	5.26E-02	1.74E-14
XM_011317690.1	GRC3	dd_Djap_v4_101311_2_1	1038	1982	-	1.26E+01	1.44E+01	645.6323164	-0.095002909	0.999821068	1	7.77E-05	1.74E-14
NM_001014981.1,NM_023975.1	Wdr7	dd_Djap_v4_101377_3_1	145	1563	-	3.74E+01	3.09E+01	2616.024477	0.37178643	0.974625833	1	1.12E-02	1.74E-14
NM_001143850.2	TCTN2	dd_Djap_v4_101413_2_1	746	1576	+	5.83E+00	5.75E+00	245.579785	0.146412174	0.996896006	1	1.35E-03	1.74E-14
NM_001018264.1	shk2	dd_Djap_v4_101438_2_1	147	689	-	9.34E+01	9.99E+01	3968.718757	0.03466815	0.999999999	1	4.43E-10	1.74E-14
NM_001037639.2	PARL	dd_Djap_v4_101439_4_1	426	1175	+	1.08E+01	1.23E+01	566.4739789	-0.051424421	0.999954714	1	1.97E-05	1.74E-14
NM_001014298.1	parla	dd_Djap_v4_101439_4_3	542	1030	+	1.95E-01	4.34E-02	5.509353432	2.318305603	0.051035536	1	1.29E+00	1.74E-14
NM_001345436.1	KIN4C	dd_Djap_v4_101454_1_1	5	235	+	0.00E+00	2.20E-01	0.262004362	-1.439380084	0.725555517	1	1.39E-01	1.74E-14
XM_015781088.1	KIN14I	dd_Djap_v4_101454_2_1	40	999	-	1.48E-01	2.91E-01	11.60939007	-0.894763463	0.373422677	1	4.28E-01	1.74E-14
NM_204194.1	ILK	dd_Djap_v4_101765_1_1	101	499	+	9.66E+01	9.34E+01	1399.593517	0.096023892	0.999999045	1	4.15E-07	1.74E-14
NM_208484.1,XM_710681.1	RHO1	dd_Djap_v4_101766_1_1	35	499	-	1.00E+02	7.95E+01	1698.589364	0.446919966	0.882833405	1	5.41E-02	1.74E-14
NM_001183755.3,NM_120575.3	ALA1	dd_Djap_v4_101816_1_1	3	284	-	1.40E+01	1.93E+01	1460.906957	-0.326987125	0.987647093	1	5.40E-03	1.74E-14
XM_001823791.2	tef1	dd_Djap_v4_101871_1_1	2	724	-	5.95E-02	0.00E+00	0.400296535	2.220261001	0.585344357	1	2.33E-01	1.74E-14
NM_001162884.1,NM_198768.2	Igsf10	dd_Djap_v4_101878_1_1	895	1674	-	6.63E+01	7.92E+01	7892.502943	-0.206260239	0.996936815	1	1.33E-03	1.74E-14
NM_024316.2	LENG1	dd_Djap_v4_101902_1_1	488	835	-	2.50E+01	2.44E+01	432.1827413	0.162455388	0.997096308	1	1.26E-03	1.74E-14
XM_001700475.1	IDA4	dd_Djap_v4_101916_1_1	214	828	+	1.67E-02	2.39E-01	2.289596935	-3.452801633	0.094995293	1	1.02E+00	1.74E-14
NM_001052.2	SSTR4	dd_Djap_v4_101928_1_1	215	733	+	2.36E+00	1.47E+00	27.48071095	0.804953892	0.346823721	1	4.60E-01	1.74E-14
NM_012958.3	Galr1	dd_Djap_v4_101928_2_1	28	228	-	2.35E+00	1.57E+00	4.012779964	0.711404863	0.567395758	1	2.46E-01	1.74E-14
NM_001325618.1	NPK1	dd_Djap_v4_101940_1_1	81	398	-	3.17E+01	3.14E+01	1080.052849	-0.002560061	0.999999848	1	6.62E-08	1.74E-14
NM_001077213.2,NM_001305091.1	MIF	dd_Djap_v4_101957_1_1	17	295	+	1.83E+02	2.23E+02	1623.569346	-0.163791839	0.999672114	1	1.42E-04	1.74E-14
NM_177382.4	Cyp2r1	dd_Djap_v4_101967_1_1	13	249	+	7.54E+00	1.31E+01	128.9787179	-0.910061462	0.132401777	1	8.78E-01	1.74E-14
NM_001081185.1,NM_001191862.1	Flnc	dd_Djap_v4_102003_1_1	306	1709	+	3.60E+01	5.47E+01	1943.640372	-0.28321814	0.877995067	1	5.65E-02	1.74E-14
NM_001044542.1	RPL6	dd_Djap_v4_102009_1_1	3	215	-	1.38E+03	1.53E+03	22018.87668	0.085203833	0.999999997	1	1.33E-09	1.74E-14
XM_006246978.3	Rffl	dd_Djap_v4_102079_1_1	163	1062	-	1.03E+02	9.61E+01	3230.620312	0.237239311	0.997975393	1	8.80E-04	1.74E-14
NM_101356.5	PCR2	dd_Djap_v4_102099_1_1	413	691	-	2.74E+02	2.33E+02	4002.990795	0.375615971	0.953525974	1	2.07E-02	1.74E-14
NM_013503.3	Drd5	dd_Djap_v4_102148_1_1	81	461	-	2.72E-01	3.08E-01	2.413583098	-0.036677215	0.984526815	1	6.77E-03	1.74E-14
NM_001144236.2	5-HT1B	dd_Djap_v4_102148_3_1	6	224	-	0.00E+00	2.60E-01	0.167303474	-0.740190331	0.857535651	1	6.67E-02	1.74E-14
XM_003510158.3	KARS1	dd_Djap_v4_102159_1_1	47	955	-	2.11E+00	2.60E+00	45.67058296	-0.183579083	0.887662057	1	5.18E-02	1.74E-14
NM_001035247.2	UFD1	dd_Djap_v4_102165_1_1	145	1002	+	3.90E+01	4.20E+01	1237.01172	0.0524083	0.999992035	1	3.46E-06	1.74E-14
NM_001037481.1	FKBP2	dd_Djap_v4_102180_1_1	97	516	+	4.26E+01	5.38E+01	821.4522605	-0.213178597	0.998606891	1	6.05E-04	1.74E-14
NM_026871.1	Hint2	dd_Djap_v4_102189_1_1	138	476	-	1.25E+01	1.05E+01	150.9238302	0.372451469	0.857198471	1	6.69E-02	1.74E-14
XM_002062010.2	shep	dd_Djap_v4_102190_1_1	347	919	+	2.56E+01	1.92E+01	754.0908335	0.531021985	0.670198808	1	1.74E-01	1.74E-14
NM_001014757.3	Dop2R	dd_Djap_v4_102191_1_1	657	956	+	7.90E+00	6.56E+00	85.53834212	0.355688097	0.798144913	1	9.79E-02	1.74E-14
NM_001081118.1	Phrf1	dd_Djap_v4_102192_1_1	245	427	-	1.43E+00	3.69E+00	192.7040141	-1.447691047	0.010479559	1	1.98E+00	1.74E-14
NC_004552.2,NZ_JANUCV010000001.1	dnaJ	dd_Djap_v4_102193_1_1	528	737	-	1.82E+01	1.76E+01	405.8183495	0.117125182	0.99939834	1	2.61E-04	1.74E-14
NM_001075527.1,NM_001173482.1	CRBN	dd_Djap_v4_102202_2_1	1	195	-	1.47E+01	1.53E+01	547.1654282	-0.002861229	0.999995564	1	1.93E-06	1.74E-14
NM_009769.4	Klf5	dd_Djap_v4_102255_1_1	355	618	+	1.45E+00	2.19E+00	21.77458832	-0.496040178	0.59054845	1	2.29E-01	1.74E-14
NM_009274.2	Srpk2	dd_Djap_v4_102301_1_1	1081	1686	-	1.23E+01	1.55E+01	651.1475235	-0.20781035	0.998534915	1	6.37E-04	1.74E-14
NM_170607.2	MLX	dd_Djap_v4_102302_1_1	494	976	-	4.97E+01	4.97E+01	1303.359109	0.123223686	0.999999481	1	2.26E-07	1.74E-14
NM_173866.3	Gpt2	dd_Djap_v4_102321_1_1	11	487	-	1.25E+02	1.23E+02	4981.388023	0.129973329	0.999999177	1	3.57E-07	1.74E-14
NM_001016805.2,NM_001092635.1	gpt2	dd_Djap_v4_102321_1_2	14	601	-	8.33E+01	8.72E+01	3365.301797	0.067873807	0.999999951	1	2.13E-08	1.74E-14
NM_153527.2	Dnajb13	dd_Djap_v4_102325_2_1	93	1043	-	6.53E+01	4.80E+01	1442.6454	0.567351341	0.575999887	1	2.40E-01	1.74E-14
NM_026484.3	Ccny	dd_Djap_v4_102328_1_1	464	1411	-	2.26E+01	2.42E+01	1003.886902	0.030415617	0.999983262	1	7.27E-06	1.74E-14
NM_001256835.1	QTRT2	dd_Djap_v4_102350_2_1	58	1164	+	8.42E+00	1.02E+01	264.7704434	-0.14886795	0.996356306	1	1.59E-03	1.74E-14
XM_657488.1	tbpA	dd_Djap_v4_102353_1_1	66	584	-	1.17E+01	1.51E+01	184.361867	-0.24339201	0.960886039	1	1.73E-02	1.74E-14
NM_001030327.4,NM_001087566.1	elavl2	dd_Djap_v4_102388_1_1	1624	2058	-	1.14E+01	1.33E+01	646.0538416	-0.102592713	0.999874056	1	5.47E-05	1.74E-14
NM_001282260.1	PSMC6	dd_Djap_v4_102397_1_1	75	1235	-	7.67E+01	8.42E+01	2497.948347	-0.006038458	0.999999972	1	1.21E-08	1.74E-14
NM_001321209.1	DPY30	dd_Djap_v4_102417_1_1	166	378	+	5.15E+01	4.22E+01	306.5914235	0.390583565	0.872983063	1	5.90E-02	1.74E-14
NM_009791.4	Aspm	dd_Djap_v4_102476_4_1	460	6549	-	1.61E+00	2.65E+00	410.0721826	-0.601189828	0.481484752	1	3.17E-01	1.74E-14
NM_001104535.1	ASPM	dd_Djap_v4_102476_4_2	9	1064	-	2.83E-02	3.25E-01	4.034052937	-3.225655975	0.197471856	1	7.04E-01	1.74E-14
NM_001085601.1	prkdc	dd_Djap_v4_102482_1_1	5473	11703	+	2.34E+00	3.04E+00	876.6232561	-0.256317454	0.948266012	1	2.31E-02	1.74E-14
NM_001022664.2	cbh2	dd_Djap_v4_102490_2_2	652	888	-	4.83E-02	2.90E-01	2.125863717	-2.381587069	0.296572121	1	5.28E-01	1.74E-14
XM_015783236.1	RPA1C	dd_Djap_v4_102500_4_1	70	249	-	1.96E+00	5.06E+00	26.82275253	-0.46976492	0.612251624	1	2.13E-01	1.74E-14
NM_001022547.2	shk1	dd_Djap_v4_102511_4_4	279	731	+	5.92E+00	4.16E+00	101.3032247	0.622995715	0.449626709	1	3.47E-01	1.74E-14
XM_749418.1	bck1	dd_Djap_v4_102511_4_9	34	279	+	1.10E+01	7.65E+00	17.77050165	0.677948791	0.444979248	1	3.52E-01	1.74E-14
NM_143320.4	unc80	dd_Djap_v4_102553_2_1	231	1181	-	1.27E-01	3.88E-01	37.52949242	-1.47588545	0.118620397	1	9.26E-01	1.74E-14
NM_032504.1	UNC80	dd_Djap_v4_102553_2_2	6319	10776	+	2.57E+00	5.03E+00	1212.990682	-0.847277797	0.346061987	1	4.61E-01	1.74E-14
NM_053332.2	Cubn	dd_Djap_v4_102560_1_1	81	7220	+	1.63E+01	1.93E+01	2242.00077	-0.185348411	0.978509671	1	9.43E-03	1.74E-14
NM_177214.4	Snrnp200	dd_Djap_v4_102563_1_1	98	6520	+	1.02E+01	1.85E+01	2559.980942	-0.745434867	0.225889739	1	6.46E-01	1.74E-14
NM_011381.4	Six3	dd_Djap_v4_102566_1_1	357	911	+	1.67E+01	2.11E+01	629.568211	-0.206090964	0.998963213	1	4.51E-04	1.74E-14
NM_011132.2	Pole	dd_Djap_v4_102588_1_1	68	7048	+	8.20E-01	3.84E+00	445.2580775	-2.123016495	0.011668202	1	1.93E+00	1.74E-14
NM_020724.1	RNF150	dd_Djap_v4_102608_1_1	497	1150	+	5.27E+01	5.42E+01	3236.411418	0.084494581	0.999999978	1	9.51E-09	1.74E-14
NM_001169829.3	gol	dd_Djap_v4_102608_1_2	401	859	+	3.69E+00	4.12E+00	120.0776492	-0.031113495	0.996349093	1	1.59E-03	1.74E-14
NM_001261833.1	JRKL	dd_Djap_v4_102623_4_2	472	1062	-	1.54E+01	2.16E+01	398.0107931	-0.231757014	0.973499624	1	1.17E-02	1.74E-14
NM_201473.1	slc26a5	dd_Djap_v4_102625_2_1	6	557	-	3.59E+00	4.87E+00	48.23195756	-0.56099267	0.532537634	1	2.74E-01	1.74E-14
NM_001079477.1,NM_001167962.1,XM_004320267.3	SLC26A5	dd_Djap_v4_102625_2_2	2	1438	-	5.65E+01	6.95E+01	2972.957548	-0.142810773	0.999999577	1	1.84E-07	1.74E-14
NM_001004849.1	otud5	dd_Djap_v4_102643_1_1	572	1270	+	5.55E+01	6.20E+01	2545.975012	-0.034040178	0.999999999	1	5.33E-10	1.74E-14
NM_001097621.1	Kif26a	dd_Djap_v4_102644_1_1	3272	4708	-	1.07E+01	1.59E+01	1681.759766	-0.467847942	0.694147426	1	1.59E-01	1.74E-14
NM_001201765.2	Msp300	dd_Djap_v4_102646_1_1	5470	7764	-	5.98E+00	6.54E+00	1145.909634	-0.033821981	0.973628019	1	1.16E-02	1.74E-14
NM_019226.3,NM_030238.2	Dync1h1	dd_Djap_v4_102656_2_1	1	378	+	5.48E+01	8.25E+01	6305.215039	-0.703959537	0.451077551	1	3.46E-01	1.74E-14
NM_017474.2	Clca1	dd_Djap_v4_102670_1_2	1225	2445	-	1.76E+01	1.57E+01	1192.028588	0.31879047	0.995833955	1	1.81E-03	1.74E-14
NM_015032.3	PDS5B	dd_Djap_v4_102672_3_1	1924	3081	-	3.17E+00	8.59E+00	979.0549245	-1.33324015	0.0920537	1	1.04E+00	1.74E-14
NM_001275727.1	cher	dd_Djap_v4_102687_1_1	4	1818	-	3.26E+01	7.82E+01	963.3591659	-0.944781795	0.260197789	1	5.85E-01	1.74E-14
NM_001110556.1	FLNA	dd_Djap_v4_102687_3_1	91	4515	+	2.58E+01	3.78E+01	3331.872667	-0.5333357	0.601126907	1	2.21E-01	1.74E-14
NM_026380.3	Rgs8	dd_Djap_v4_102704_1_1	850	1275	-	7.04E+00	7.56E+00	251.444953	0.026063972	0.999589108	1	1.78E-04	1.74E-14
NM_001082288.1,NM_004184.3	WARS1	dd_Djap_v4_102714_1_2	2	328	+	5.07E+01	5.14E+01	1306.332923	0.078543235	0.999999449	1	2.39E-07	1.74E-14
NM_001102103.2	PDCD11	dd_Djap_v4_102715_1_1	1990	4464	-	3.01E+00	4.55E+00	455.9018728	-0.4737791	0.726022938	1	1.39E-01	1.74E-14
NM_001200049.2	CFAP46	dd_Djap_v4_102719_1_1	5348	8485	-	7.35E-01	1.27E+00	233.6498183	-0.675741266	0.416454272	1	3.80E-01	1.74E-14
NM_001080044.2	smg1	dd_Djap_v4_102720_1_1	2635	5406	+	5.18E+00	1.13E+01	2168.238174	-1.014564703	0.234150628	1	6.31E-01	1.74E-14
NM_015092.4	SMG1	dd_Djap_v4_102720_1_4	334	510	+	5.09E+00	6.98E+00	342.9413804	-0.33645028	0.767963378	1	1.15E-01	1.74E-14
NM_175667.4	Ankef1	dd_Djap_v4_102720_2_1	1572	1859	-	7.57E+00	1.21E+01	424.6244599	-0.6747076	0.401716991	1	3.96E-01	1.74E-14
NM_001132522.1	CHRM1	dd_Djap_v4_102735_1_1	4	246	+	3.13E+00	5.28E+00	10.07375413	-0.791657488	0.469016389	1	3.29E-01	1.74E-14
NM_001079794.1	AQP3	dd_Djap_v4_102823_1_1	2	859	+	5.72E-02	4.75E-02	0.997619266	0.361575984	0.883668922	1	5.37E-02	1.74E-14
NC_002952.2	lip1	dd_Djap_v4_102915_1_1	199	1131	-	9.61E+00	1.30E+01	323.7574848	-0.305281023	0.97376011	1	1.15E-02	1.74E-14
NM_001103781.3	Pka-R2	dd_Djap_v4_102921_1_1	27	812	+	9.39E+01	9.72E+01	2907.49129	0.077043041	0.999999291	1	3.08E-07	1.74E-14
NM_001346445.1	AHNAK	dd_Djap_v4_103005_1_1	27	758	-	8.24E+01	1.28E+02	1634.18757	-0.526228396	0.587994582	1	2.31E-01	1.74E-14
NM_053881.1	Ptprn	dd_Djap_v4_103007_1_1	435	1079	+	5.53E+01	3.48E+01	1124.599722	0.791473348	0.04247061	1	1.37E+00	1.74E-14
NM_001007803.1,NM_011802.3	Clpx	dd_Djap_v4_103019_2_1	313	1998	+	2.60E+01	2.68E+01	1782.538392	0.083153553	0.99999987	1	5.66E-08	1.74E-14
NM_001034495.1,NM_204273.1	RPL35	dd_Djap_v4_103031_1_1	25	369	+	1.02E+03	1.14E+03	9127.823272	-0.03913873	0.999997523	1	1.08E-06	1.74E-14
NM_001283103.1	RPL32	dd_Djap_v4_103034_1_1	81	485	+	1.45E+03	1.56E+03	11009.73723	0.004786543	0.999999861	1	6.05E-08	1.74E-14
NM_001040578.2	RPS27L	dd_Djap_v4_103035_1_1	99	350	+	7.80E+02	8.38E+02	3562.019377	-0.00350709	0.999995828	1	1.81E-06	1.74E-14
XM_002064044.2	v	dd_Djap_v4_103037_1_1	94	1206	-	5.92E+01	4.09E+01	1502.727273	0.655207459	0.287335038	1	5.42E-01	1.74E-14
NM_153592.2	Erlin2	dd_Djap_v4_103049_1_1	43	972	+	8.03E+01	8.03E+01	2014.877365	0.125363645	0.999999398	1	2.61E-07	1.74E-14
NM_001091874.1	pptc7	dd_Djap_v4_103053_1_1	169	1059	-	1.63E+01	1.96E+01	475.7713239	-0.141701687	0.999290866	1	3.08E-04	1.74E-14
NM_007651.3	Cd53	dd_Djap_v4_103058_1_1	109	741	+	1.76E+02	1.48E+02	3206.81045	0.377215934	0.962642674	1	1.65E-02	1.74E-14
NM_000276.3	OCRL	dd_Djap_v4_103060_1_1	140	2107	-	6.94E-02	1.12E-01	4.752372268	-0.604420679	0.682425338	1	1.66E-01	1.74E-14
XM_001627260.1	v1g214407	dd_Djap_v4_103063_1_1	83	571	+	2.21E+02	1.60E+02	2872.87246	0.587146903	0.508830988	1	2.93E-01	1.74E-14
NM_005783.3	TXNDC9	dd_Djap_v4_103067_1_1	191	736	-	8.38E+01	9.11E+01	1583.445647	0.0038194	0.999999916	1	3.65E-08	1.74E-14
NM_031843.2,NM_031973.1	Dpp7	dd_Djap_v4_103184_1_1	1	228	+	1.34E+02	1.32E+02	5476.982125	0.151309612	0.999986932	1	5.68E-06	1.74E-14
XM_001214733.1,XM_001401441.1	sepH	dd_Djap_v4_103197_1_1	78	869	-	3.92E+02	3.85E+02	13920.60849	0.156068965	0.999997491	1	1.09E-06	1.74E-14
NM_026217.3	Atg12	dd_Djap_v4_103199_1_1	50	355	+	7.67E+01	7.07E+01	322.4061506	0.221366902	0.969074412	1	1.36E-02	1.74E-14
NM_001301671.1	Sumo3	dd_Djap_v4_103211_1_1	288	524	-	2.18E+02	2.20E+02	1906.16557	0.105809501	0.9996114	1	1.69E-04	1.74E-14
NM_001103073.1	dmrta2	dd_Djap_v4_103224_1_1	102	248	+	1.95E+00	1.21E+00	32.31866113	0.80872046	0.331116888	1	4.80E-01	1.74E-14
NM_001034725.2,NM_007207.5	DUSP10	dd_Djap_v4_103244_1_1	16	213	-	1.35E+02	1.45E+02	7012.548451	0.019058441	0.999999982	1	8.03E-09	1.74E-14
NM_001003908.1	Cltc	dd_Djap_v4_103245_1_1	176	820	-	1.30E+02	1.72E+02	21636.51239	-0.286143379	0.938835122	1	2.74E-02	1.74E-14
NM_001002516.1	nme5	dd_Djap_v4_2_1_1	131	709	-	8.25E+01	7.48E+01	1041.17166	0.241694324	0.987020988	1	5.67E-03	1.74E-14
NM_174582.2	PPP1R8	dd_Djap_v4_97_1_1	106	1074	+	1.57E+01	1.63E+01	404.5900774	0.071882233	0.999589073	1	1.78E-04	1.74E-14
NM_212867.1	rngtt	dd_Djap_v4_110_3_1	105	500	+	9.81E-02	0.00E+00	0.341333071	2.019784392	0.621142363	1	2.07E-01	1.74E-14
NM_028054.3	Zfyve19	dd_Djap_v4_147_1_1	137	931	-	1.11E+01	1.20E+01	230.3082501	0.000678053	0.99998091	1	8.29E-06	1.74E-14
NM_001030948.1	DCAF13	dd_Djap_v4_149_1_1	98	1420	+	1.42E+01	1.55E+01	506.5708839	-0.008054826	0.999995363	1	2.01E-06	1.74E-14
NM_001165255.1	MNX1	dd_Djap_v4_153_1_1	2	163	-	0.00E+00	2.67E-01	0.669213894	-2.752036175	0.492753703	1	3.07E-01	1.74E-14
NM_001258351.1	GZMM	dd_Djap_v4_158_1_1	2	667	-	6.86E+01	4.03E+01	737.1007444	0.876943671	0.038075751	1	1.42E+00	1.74E-14
NM_001324398.1	Klk8	dd_Djap_v4_158_2_1	66	869	+	2.68E+01	2.29E+01	465.1873148	0.352280866	0.881035123	1	5.50E-02	1.74E-14
NM_001077642.1	Cfd	dd_Djap_v4_158_3_1	66	851	+	3.40E+01	2.29E+01	536.7616601	0.702786734	0.322098323	1	4.92E-01	1.74E-14
NM_057875.5	SamDC	dd_Djap_v4_187_1_1	115	1068	+	9.45E+01	8.05E+01	3843.506369	0.358894587	0.970150054	1	1.32E-02	1.74E-14
NM_001290569.1	Lin37	dd_Djap_v4_207_1_1	104	778	+	3.38E+01	3.43E+01	554.9202428	0.09714399	0.999969315	1	1.33E-05	1.74E-14
NM_143651.6	Crk	dd_Djap_v4_211_1_1	102	773	-	4.24E+01	4.46E+01	821.3723531	0.048674768	0.999955453	1	1.93E-05	1.74E-14
XM_632766.1	pkgC	dd_Djap_v4_287_1_1	510	1301	-	6.21E+01	4.78E+01	109.1781205	0.491987275	0.654764999	1	1.84E-01	1.74E-14
NM_001284779.1	EIF3F	dd_Djap_v4_326_1_1	72	872	-	6.90E+01	7.71E+01	1335.60484	-0.034688651	0.999999535	1	2.02E-07	1.74E-14
NM_144703.2	LSM14B	dd_Djap_v4_341_1_1	493	1776	-	3.58E-01	1.01E+00	30.24009293	-1.360449692	0.062832522	1	1.20E+00	1.74E-14
NM_001284105.1,NM_001287049.1	SAXO1	dd_Djap_v4_342_1_1	197	1504	-	1.05E+02	1.01E+02	4511.044183	0.181637291	0.999226049	1	3.36E-04	1.74E-14
NM_001273034.1	aph-1	dd_Djap_v4_347_1_1	105	941	+	2.70E+01	2.72E+01	647.8822007	0.117905125	0.999069019	1	4.05E-04	1.74E-14
NM_001080114.1	LDB3	dd_Djap_v4_430_1_1	96	644	-	7.13E-01	1.00E+00	11.1013134	-0.351505976	0.727673296	1	1.38E-01	1.74E-14
NM_001113755.2	TYMP	dd_Djap_v4_462_1_1	22	1239	-	7.43E+01	1.03E+02	3314.191584	-0.341690104	0.988212852	1	5.15E-03	1.74E-14
NM_001303134.1	ZDHHC6	dd_Djap_v4_572_1_1	142	1194	+	5.78E+01	6.14E+01	2219.487119	0.028189642	0.999999938	1	2.69E-08	1.74E-14
NM_015315.4	LARP1	dd_Djap_v4_573_1_1	2441	3130	+	3.27E+01	5.77E+01	4628.373528	-0.708242211	0.313234312	1	5.04E-01	1.74E-14
NM_122123.3	LARP1A	dd_Djap_v4_573_1_2	575	796	+	1.40E+01	2.16E+01	75.25293786	-0.034866574	0.973776578	1	1.15E-02	1.74E-14
NM_001025262.1	Tpd52	dd_Djap_v4_575_2_1	231	512	-	3.08E+01	3.20E+01	607.0542966	0.054144849	0.999989123	1	4.72E-06	1.74E-14
NM_001259544.2	YME1L	dd_Djap_v4_579_2_2	134	592	+	3.43E-02	8.47E-02	0.996343976	-0.947946476	0.774263034	1	1.11E-01	1.74E-14
NM_001036104.2	MAPKKK3	dd_Djap_v4_592_2_1	3	416	+	6.55E+01	6.91E+01	1582.228877	0.149944337	0.999922356	1	3.37E-05	1.74E-14
NM_001042355.1,NM_001046417.1	CYLD	dd_Djap_v4_601_1_5	1015	1452	+	2.32E+02	2.54E+02	5884.681932	-0.059236469	0.999995888	1	1.79E-06	1.74E-14
NM_001001795.1	C8orf82	dd_Djap_v4_605_1_1	294	836	+	1.37E+01	1.51E+01	294.0819461	-0.017427052	0.999844554	1	6.75E-05	1.74E-14
NM_001012074.1,NM_026101.4	Herc4	dd_Djap_v4_609_1_1	3	482	+	2.14E+01	2.54E+01	1631.345654	-0.101250965	0.999999709	1	1.26E-07	1.74E-14
NM_001271602.1	HERC3	dd_Djap_v4_609_2_1	12	503	-	8.16E+00	9.54E+00	827.3835865	-0.102883931	0.998996986	1	4.36E-04	1.74E-14
NM_003922.3	HERC1	dd_Djap_v4_609_2_2	12	302	-	6.12E+00	9.27E+00	1491.888686	-0.375964061	0.841837856	1	7.48E-02	1.74E-14
NM_001037490.1	ZNF474	dd_Djap_v4_611_1_1	1029	1397	+	1.26E+01	1.24E+01	348.4163121	0.165906659	0.994046675	1	2.59E-03	1.74E-14
NM_001316541.1	pHCl-2	dd_Djap_v4_612_2_1	307	1074	-	3.30E+00	2.34E+00	79.2784494	0.601046428	0.48433835	1	3.15E-01	1.74E-14
NM_173602.2	DIP2B	dd_Djap_v4_621_1_1	51	3893	-	1.22E+01	1.53E+01	1597.886072	-0.20891321	0.991770384	1	3.59E-03	1.74E-14
XM_002666770.4	tmem138	dd_Djap_v4_623_3_1	227	631	-	4.27E+00	5.92E+00	76.12938178	-0.347139493	0.811133273	1	9.09E-02	1.74E-14
NM_001081058.2	Cdk13	dd_Djap_v4_637_4_1	873	1916	-	1.43E+01	2.57E+01	1455.806788	-0.745751955	0.242866157	1	6.15E-01	1.74E-14
NM_001110833.1	yju2	dd_Djap_v4_640_7_1	467	961	-	1.49E+01	1.63E+01	343.9044032	-0.005950875	0.999975095	1	1.08E-05	1.74E-14
NM_008569.2	Anapc1	dd_Djap_v4_643_13_1	335	550	+	8.02E-01	4.98E-01	9.281919566	0.79581168	0.436739737	1	3.60E-01	1.74E-14
NM_027810.3	Bbs7	dd_Djap_v4_661_2_1	43	2196	+	4.86E+00	4.38E+00	312.5379482	0.27359463	0.965993882	1	1.50E-02	1.74E-14
NM_025364.2	Sarnp	dd_Djap_v4_662_1_1	112	417	-	1.13E+02	1.32E+02	2139.187812	-0.10180003	0.999999656	1	1.49E-07	1.74E-14
NM_018761.3	Ctnnal1	dd_Djap_v4_663_1_1	2236	2952	-	6.28E+00	5.77E+00	450.1066006	0.247412874	0.991299811	1	3.79E-03	1.74E-14
NM_001144715.2	Ptp10D	dd_Djap_v4_665_1_1	1179	3503	+	1.18E+01	1.59E+01	1262.792398	-0.307188533	0.9672201	1	1.45E-02	1.74E-14
NM_008980.2	Ptpra	dd_Djap_v4_665_1_3	721	1197	+	2.74E+00	4.01E+00	86.26022458	-0.422243194	0.701444186	1	1.54E-01	1.74E-14
NM_018904.2	PCDHA13	dd_Djap_v4_666_3_2	125	808	-	3.20E-01	0.00E+00	3.40252055	5.321782212	0.059007891	1	1.23E+00	1.74E-14
NM_020750.2	XPO5	dd_Djap_v4_669_5_1	423	3434	-	3.69E+00	4.60E+00	396.4751611	-0.193729386	0.989288259	1	4.68E-03	1.74E-14
NC_000964.3	pps	dd_Djap_v4_676_1_1	98	2779	-	7.00E+01	8.61E+01	8679.696517	-0.174158161	0.997391841	1	1.13E-03	1.74E-14
NM_001300047.1	Cds	dd_Djap_v4_688_3_1	71	1390	+	3.84E+01	4.93E+01	1851.993412	-0.228046625	0.998368123	1	7.09E-04	1.74E-14
NM_001030766.1	SINHCAF	dd_Djap_v4_705_2_1	1043	1330	-	2.97E+01	3.35E+01	1009.53136	-0.047652508	0.999998356	1	7.14E-07	1.74E-14
NM_079938.4	cas	dd_Djap_v4_707_2_1	791	1498	+	1.07E+01	1.24E+01	1253.195082	-0.080218066	0.99966559	1	1.45E-04	1.74E-14
NM_001111636.1	MPAO1	dd_Djap_v4_708_1_1	219	1448	-	2.00E+01	1.60E+01	597.8762645	0.461367895	0.81721392	1	8.77E-02	1.74E-14
NM_002161.5	IARS1	dd_Djap_v4_709_1_1	174	3674	-	2.66E+01	4.84E+01	3712.042742	-0.746169932	0.242820661	1	6.15E-01	1.74E-14
NM_001142549.1	DDX4	dd_Djap_v4_725_1_1	203	1540	-	4.74E+01	8.60E+01	4933.575369	-0.740389586	0.199241506	1	7.01E-01	1.74E-14
NM_130554.3	Rilpl	dd_Djap_v4_726_3_5	292	615	-	7.21E+00	5.95E+00	51.97872224	0.34335347	0.765308157	1	1.16E-01	1.74E-14
NM_001002701.1	tlcd5	dd_Djap_v4_736_2_2	172	537	+	4.03E+00	4.12E+00	59.9526207	0.023866623	0.98639758	1	5.95E-03	1.74E-14
NM_001173988.1	RABL6	dd_Djap_v4_742_2_1	428	1291	-	1.42E+01	1.54E+01	496.9287989	0.004609429	0.999990639	1	4.07E-06	1.74E-14
NM_138031.3	IntS1	dd_Djap_v4_747_1_1	2835	6131	-	4.85E+00	8.33E+00	1189.067711	-0.663429404	0.362455204	1	4.41E-01	1.74E-14
NM_172536.3	Znf609	dd_Djap_v4_748_1_1	617	820	+	2.87E+00	6.42E+00	522.78785	-1.05109949	0.077188284	1	1.11E+00	1.74E-14
NM_001320595.1	DDX5	dd_Djap_v4_774_9_1	679	1935	-	2.01E+02	2.22E+02	12312.14448	-0.012130166	1	1	1.81E-10	1.74E-14
NM_001109754.3	PTPRB	dd_Djap_v4_785_2_6	207	1052	+	7.59E+00	6.27E+00	519.7439307	0.141226001	0.992223754	1	3.39E-03	1.74E-14
NM_008612.2	Mnat1	dd_Djap_v4_789_1_1	140	532	+	4.06E+01	3.75E+01	848.7093591	0.236869255	0.99893805	1	4.61E-04	1.74E-14
NM_025609.2	Tab1	dd_Djap_v4_791_2_1	438	1367	-	2.42E+01	2.79E+01	1219.802277	-0.076334136	0.999998949	1	4.57E-07	1.74E-14
NM_019107.3	MYDGF	dd_Djap_v4_791_15_1	108	476	+	3.28E+01	2.87E+01	442.7392713	0.316343823	0.963855004	1	1.60E-02	1.74E-14
NM_006264.2	PTPN13	dd_Djap_v4_801_3_2	3	530	-	3.75E+00	2.60E+00	62.15573164	0.482610159	0.609941436	1	2.15E-01	1.74E-14
NM_001079336.1	dis3l2	dd_Djap_v4_822_1_1	389	2788	-	4.30E+00	6.61E+00	401.1596983	-0.503692303	0.670731856	1	1.73E-01	1.74E-14
NM_001257281.1	DIS3L2	dd_Djap_v4_822_1_2	70	498	+	2.81E+00	4.85E+00	163.4177825	-0.714594104	0.340818907	1	4.67E-01	1.74E-14
NM_001300577.1	atl	dd_Djap_v4_828_1_1	7	405	+	2.24E+01	2.51E+01	415.0697546	-0.041081031	0.999879907	1	5.22E-05	1.74E-14
NM_001034631.2,NM_001127713.1	ATL1	dd_Djap_v4_828_2_1	6	1184	-	3.84E+01	4.22E+01	1116.169048	-0.014346638	0.999999806	1	8.43E-08	1.74E-14
NM_198049.1	Slc10a6	dd_Djap_v4_916_1_1	353	1096	-	2.47E+00	2.35E+00	86.75784816	0.203163839	0.91567853	1	3.83E-02	1.74E-14
NM_001076514.2	MRPL21	dd_Djap_v4_933_1_1	361	756	-	1.90E+01	2.04E+01	438.7756101	0.021417489	0.999963054	1	1.60E-05	1.74E-14
NM_001199989.1	RASD1	dd_Djap_v4_935_1_1	300	785	-	5.40E+00	4.45E+00	81.26922091	0.384862522	0.735255149	1	1.34E-01	1.74E-14
NM_001131718.1,NM_173546.2	KLHDC8B	dd_Djap_v4_937_1_1	267	815	+	2.54E+01	2.59E+01	781.7736171	0.099102806	0.999605974	1	1.71E-04	1.74E-14
NM_001014641.4	GluClalpha	dd_Djap_v4_938_1_1	71	1243	-	4.93E+00	4.04E+00	196.3921555	0.394746283	0.843494902	1	7.39E-02	1.74E-14
NM_079407.3	Grd	dd_Djap_v4_938_1_2	81	311	+	1.05E+00	6.23E-01	23.36924572	0.857124842	0.327872898	1	4.84E-01	1.74E-14
NM_001034003.1	Apmap	dd_Djap_v4_952_1_1	227	1270	+	1.32E+01	1.36E+01	436.8803136	0.075473522	0.998883317	1	4.85E-04	1.74E-14
NM_212608.1	apmap	dd_Djap_v4_952_1_2	565	1380	+	5.04E+01	5.06E+01	1511.89409	0.120862141	0.999975814	1	1.05E-05	1.74E-14
NM_200619.2	armh3	dd_Djap_v4_954_2_1	155	2188	+	9.97E+00	1.05E+01	582.5665112	0.051992387	0.999975053	1	1.08E-05	1.74E-14
NM_001044860.1,NM_001096226.1	clxn	dd_Djap_v4_959_1_1	232	738	-	7.86E+01	6.44E+01	1090.720876	0.39877521	0.939516674	1	2.71E-02	1.74E-14
NM_001002627.1	lrrc57	dd_Djap_v4_961_1_1	80	406	-	2.72E+01	2.72E+01	1133.346598	0.387140579	0.925277686	1	3.37E-02	1.74E-14
NM_001039309.1,NM_001132223.1	OPA1	dd_Djap_v4_970_1_1	194	2338	-	1.26E+01	1.51E+01	1042.471723	-0.17095657	0.999351476	1	2.82E-04	1.74E-14
NM_023079.4	UBE2Z	dd_Djap_v4_975_2_1	140	856	+	1.59E+01	2.00E+01	422.1046728	-0.206960309	0.997775327	1	9.67E-04	1.74E-14
NM_001246694.2	B4GALT2	dd_Djap_v4_990_1_1	239	1084	+	1.31E+01	1.28E+01	432.3646431	0.151566305	0.999235066	1	3.32E-04	1.74E-14
NM_001017963.2,NM_001163955.1,NM_001283939.1	HSP90AA1	dd_Djap_v4_993_1_1	3	1268	+	1.93E+00	2.51E+00	122.9654047	-0.226417463	0.924495234	1	3.41E-02	1.74E-14
NM_001076056.2	PPME1	dd_Djap_v4_994_1_1	128	1249	+	2.70E+01	3.21E+01	1101.283146	-0.116322332	0.999975346	1	1.07E-05	1.74E-14
NC_000907.1	HI_1296	dd_Djap_v4_995_1_1	88	534	+	9.51E+01	1.01E+02	1183.779425	0.030465338	0.999903199	1	4.20E-05	1.74E-14
NM_001302643.1	SLC17A9	dd_Djap_v4_996_1_1	131	1465	+	8.35E+01	7.08E+01	3587.120607	0.367379612	0.968671709	1	1.38E-02	1.74E-14
NM_012088.2	PGLS	dd_Djap_v4_999_2_1	56	778	+	2.59E+01	2.55E+01	566.8370099	0.145565118	0.999206636	1	3.45E-04	1.74E-14
NM_001202094.2	Rap1	dd_Djap_v4_1006_1_1	72	566	+	1.84E+01	1.95E+01	284.238666	0.032975385	0.99808308	1	8.33E-04	1.74E-14
NM_001304779.1	DERL2	dd_Djap_v4_1011_1_1	139	840	+	1.41E+01	1.66E+01	313.9274497	-0.111729713	0.99803281	1	8.55E-04	1.74E-14
NM_079799.3	Ets97D	dd_Djap_v4_1019_1_1	341	670	-	1.69E+01	2.04E+01	985.3153754	-0.144645749	0.999972411	1	1.20E-05	1.74E-14
NM_001133506.1	CDC42SE2	dd_Djap_v4_1024_1_1	638	835	-	1.42E+01	1.66E+01	300.3057574	-0.09187178	0.998663521	1	5.81E-04	1.74E-14
NM_001018985.2	SPAC3H1.10	dd_Djap_v4_1034_1_1	389	667	+	2.80E+01	3.25E+01	427.3221223	-0.094221252	0.999892445	1	4.67E-05	1.74E-14
NM_001033260.1	Stox1	dd_Djap_v4_1035_1_1	1553	2038	-	2.01E+01	2.10E+01	1149.932861	0.057573328	0.999999288	1	3.09E-07	1.74E-14
NM_001024698.3	Cpa2	dd_Djap_v4_1036_1_1	74	1264	+	3.83E+02	2.61E+02	10499.43702	0.691567327	0.171359771	1	7.66E-01	1.74E-14
NM_053460.1	Pick1	dd_Djap_v4_1045_1_1	246	1322	-	4.57E+01	4.41E+01	1684.500725	0.191662906	0.999991195	1	3.82E-06	1.74E-14
NM_001009565.2	CDKL4	dd_Djap_v4_1047_3_1	85	1095	+	1.77E+01	1.78E+01	684.8000712	0.118321515	0.999890159	1	4.77E-05	1.74E-14
NM_001016820.2	atg101	dd_Djap_v4_1048_1_1	917	1594	-	2.93E+01	2.36E+01	1072.045152	0.43419105	0.856906398	1	6.71E-02	1.74E-14
NM_001099932.1,NM_001178725.1	PGK1	dd_Djap_v4_1060_1_1	2	487	+	0.00E+00	1.10E-01	0.334606947	-1.74503137	0.66828063	1	1.75E-01	1.74E-14
XM_001623597.1	v1g194562	dd_Djap_v4_1076_1_1	26	604	+	1.98E+01	1.72E+01	192.8616533	0.321661918	0.870980526	1	6.00E-02	1.74E-14
NM_001178433.3	AAC3	dd_Djap_v4_1120_1_1	190	1065	-	5.57E+03	4.78E+03	79383.46465	0.312724994	0.99393946	1	2.64E-03	1.74E-14
NM_001031781.2	CCNG1	dd_Djap_v4_1146_1_1	227	676	+	5.47E+01	6.59E+01	1829.209111	-0.14259444	0.999746385	1	1.10E-04	1.74E-14
NM_001013123.1	Zdhhc4	dd_Djap_v4_1149_1_1	304	975	+	1.09E+01	1.05E+01	240.7527804	0.169753404	0.991416251	1	3.74E-03	1.74E-14
NM_133133.2	CG7990	dd_Djap_v4_1159_1_1	98	787	+	1.41E+01	1.56E+01	269.7942398	-0.054408429	0.998866051	1	4.93E-04	1.74E-14
NM_001004280.1	Mmadhc	dd_Djap_v4_1165_8_1	62	547	-	1.56E+02	1.57E+02	2931.381922	0.111536867	0.999993468	1	2.84E-06	1.74E-14
NM_001289533.1,NM_031677.1	Fhl2	dd_Djap_v4_1172_2_1	93	791	-	1.22E+02	1.04E+02	3726.367779	0.347633163	0.994634116	1	2.34E-03	1.74E-14
NM_130944.1	dlc	dd_Djap_v4_1190_1_1	563	1135	+	1.62E+01	2.26E+01	842.0396006	-0.329487767	0.972722993	1	1.20E-02	1.74E-14
NM_001136070.1	Eif2d	dd_Djap_v4_1191_1_1	342	1988	-	1.50E+01	1.42E+01	718.2221963	0.210980978	0.998457263	1	6.71E-04	1.74E-14
NM_204156.1	HDAC1	dd_Djap_v4_1192_1_1	85	1389	+	9.12E+01	1.10E+02	4305.150468	-0.142248973	0.999997684	1	1.01E-06	1.74E-14
NM_001132897.1	COX18	dd_Djap_v4_1193_1_1	167	940	+	5.07E+00	5.54E+00	111.2399916	-0.00547437	0.998993187	1	4.37E-04	1.74E-14
NM_001127178.2	PIGG	dd_Djap_v4_1196_1_2	1911	2819	-	9.96E+00	8.97E+00	731.586921	0.279727318	0.99251229	1	3.26E-03	1.74E-14
NM_001003148.1,NM_001081.3	CUBN	dd_Djap_v4_1197_1_1	158	1363	+	5.14E+00	6.29E+00	511.4023853	-0.31082778	0.865654452	1	6.27E-02	1.74E-14
NM_026205.3	Rnf151	dd_Djap_v4_1205_1_1	562	750	-	2.98E+00	2.81E+00	50.25481818	0.195285362	0.842891562	1	7.42E-02	1.74E-14
NM_001016346.3	TEgg069a24.1	dd_Djap_v4_1210_2_2	337	864	+	1.63E+01	1.11E+01	272.2195058	0.697184141	0.34670894	1	4.60E-01	1.74E-14
NM_212616.1	zgc:85789	dd_Djap_v4_1210_2_3	138	1022	+	4.80E+01	4.17E+01	1086.205627	0.320997772	0.984059736	1	6.98E-03	1.74E-14
NM_003013.2	SFRP2	dd_Djap_v4_1214_1_1	250	1017	+	2.44E+01	1.88E+01	731.619883	0.507116564	0.717564949	1	1.44E-01	1.74E-14
NM_001282708.1	EXOSC2	dd_Djap_v4_1218_1_1	97	939	+	1.71E+01	2.00E+01	475.6577076	-0.107227768	0.999798597	1	8.75E-05	1.74E-14
NM_001144688.3	OtopLc	dd_Djap_v4_1221_1_1	614	1858	+	4.10E+01	4.17E+01	2018.060329	0.11339246	0.999962736	1	1.62E-05	1.74E-14
NM_003927.4	MBD2	dd_Djap_v4_1222_1_1	1040	1807	-	2.06E+01	2.47E+01	1080.421335	-0.132992823	0.999965468	1	1.50E-05	1.74E-14
NM_204769.1	VSX1	dd_Djap_v4_1225_1_1	516	863	+	1.36E+00	1.77E+00	35.85403973	-0.262321848	0.806085203	1	9.36E-02	1.74E-14
NM_001002311.1	dnaaf11	dd_Djap_v4_1229_1_1	121	1395	-	4.78E+00	6.03E+00	179.3625037	-0.212595709	0.937019842	1	2.83E-02	1.74E-14
NM_001014147.1	Tpgs2	dd_Djap_v4_1230_1_1	173	760	-	3.83E+00	3.82E+00	72.39289325	0.116659096	0.948012122	1	2.32E-02	1.74E-14
NM_001034383.1,NM_002642.3	PIGC	dd_Djap_v4_1233_1_1	145	975	-	1.74E+01	1.72E+01	341.1483986	0.130346479	0.999106232	1	3.88E-04	1.74E-14
NM_030018.3	Tmem50b	dd_Djap_v4_1237_1_1	125	583	-	4.54E+01	4.30E+01	600.7662989	0.200381749	0.992170129	1	3.41E-03	1.74E-14
NM_001075625.2	RTF2	dd_Djap_v4_1246_1_1	172	681	+	2.07E+01	2.18E+01	336.6558243	0.049220993	0.999839675	1	6.96E-05	1.74E-14
NM_001166.4	BIRC2	dd_Djap_v4_1247_1_1	385	624	+	3.78E+01	3.51E+01	938.9101988	0.231770608	0.998842773	1	5.03E-04	1.74E-14
NM_001016525.1	lrrc23	dd_Djap_v4_1250_1_1	151	966	+	3.15E+01	3.15E+01	816.4788489	0.167783704	0.999782775	1	9.43E-05	1.74E-14
NM_001291141.1	Rabep1	dd_Djap_v4_1252_1_1	552	1499	-	1.11E+01	1.22E+01	782.2414777	-0.015631353	0.999839023	1	6.99E-05	1.74E-14
NM_001290634.1	Ugp2	dd_Djap_v4_1258_1_1	21	1523	-	5.21E-02	1.13E-01	3.141989324	-0.971568713	0.502667395	1	2.99E-01	1.74E-14
NM_001311093.1	Tmem209	dd_Djap_v4_1259_1_1	893	1663	+	1.04E+01	1.27E+01	488.8952745	-0.163961341	0.997231084	1	1.20E-03	1.74E-14
NM_014049.4	ACAD9	dd_Djap_v4_1263_2_1	564	1214	-	2.81E+01	3.45E+01	790.8223683	-0.228092092	0.998447273	1	6.75E-04	1.74E-14
NM_001168471.1	Dynll2	dd_Djap_v4_1270_1_1	107	373	-	7.70E+02	6.95E+02	5929.528736	0.247263727	0.998133421	1	8.11E-04	1.74E-14
NM_001299597.1	mthl3	dd_Djap_v4_1278_1_1	109	426	-	7.56E+00	5.95E+00	280.1914054	0.432560425	0.822368322	1	8.49E-02	1.74E-14
NM_026570.4	Yeats4	dd_Djap_v4_1328_1_1	88	249	+	2.37E+01	2.46E+01	306.056415	-0.001684534	0.999996676	1	1.44E-06	1.74E-14
NM_005934.3	MLLT1	dd_Djap_v4_1328_1_2	109	423	+	2.52E-01	3.69E-01	29.94901201	-0.364153958	0.706119007	1	1.51E-01	1.74E-14
NM_205265.1	NCL	dd_Djap_v4_1332_1_1	867	1517	-	1.27E+01	1.81E+01	762.0339025	-0.365373239	0.842055409	1	7.47E-02	1.74E-14
NM_001164104.1	MOV10L1	dd_Djap_v4_1334_1_1	13	1671	-	1.71E+01	2.40E+01	1620.084881	-0.383901455	0.972306613	1	1.22E-02	1.74E-14
NM_198374.1	pik3ip1	dd_Djap_v4_1338_3_1	194	502	+	4.74E+00	6.24E+00	532.7748996	-0.321531273	0.976006982	1	1.05E-02	1.74E-14
NM_001260373.2	Nup358	dd_Djap_v4_1346_2_1	1102	1512	+	7.49E+00	1.18E+01	389.0738581	-0.543784779	0.571219351	1	2.43E-01	1.74E-14
NM_001258935.3	bark	dd_Djap_v4_1350_1_1	560	3658	-	1.30E+01	1.89E+01	2026.723502	-0.417026008	0.745015125	1	1.28E-01	1.74E-14
XM_956878.3	rpn-1	dd_Djap_v4_1379_1_1	3	296	+	9.77E-02	1.75E-01	0.627323375	-1.165938939	0.716246841	1	1.45E-01	1.74E-14
NM_001031639.1,NM_134101.2	Psmd2	dd_Djap_v4_1379_2_1	955	1779	+	4.25E+00	2.35E+00	53.44539223	-0.158508971	0.903060969	1	4.43E-02	1.74E-14
NM_001132415.1,NM_001278708.1	PSMD2	dd_Djap_v4_1379_2_3	3	257	+	5.79E+01	7.04E+01	4939.050516	-0.158872101	0.999686403	1	1.36E-04	1.74E-14
NM_001092914.1	aasdhppt	dd_Djap_v4_1380_2_1	97	915	+	3.32E+01	3.01E+01	853.5353195	0.267996373	0.995325991	1	2.03E-03	1.74E-14
XM_015792010.1	CPK17	dd_Djap_v4_1382_6_1	3	323	-	2.55E+01	2.63E+01	226.5585579	0.055649751	0.9978204	1	9.48E-04	1.74E-14
XM_638049.1	sepA	dd_Djap_v4_1382_4_7	2	652	-	1.04E+02	1.07E+02	3117.273469	0.136707978	0.999999932	1	2.97E-08	1.74E-14
NM_001092977.1	ctr9	dd_Djap_v4_1390_1_1	44	2629	+	1.09E+01	2.36E+01	1762.884771	-1.001691437	0.058618026	1	1.23E+00	1.74E-14
NM_135644.4	l(2)gd1	dd_Djap_v4_1393_1_2	721	2700	-	1.54E+01	2.66E+01	1520.576442	-0.655247366	0.357617092	1	4.47E-01	1.74E-14
XM_001768739.1	MKK1b	dd_Djap_v4_1396_1_1	8	541	-	1.97E+00	2.07E+00	82.3749014	0.057688815	0.974144075	1	1.14E-02	1.74E-14
NM_001128620.1	PAK1	dd_Djap_v4_1396_1_8	1	261	-	6.15E+00	5.83E+00	20.47650106	0.146447225	0.881593749	1	5.47E-02	1.74E-14
NM_057411.4	Egfr	dd_Djap_v4_1397_3_6	539	4108	-	3.81E+01	3.97E+01	4692.893945	0.059633267	0.999997808	1	9.52E-07	1.74E-14
NM_001037191.1,NM_027410.1	Tecpr1	dd_Djap_v4_1403_1_1	142	951	-	6.69E+00	8.31E+00	592.3504771	-0.218733868	0.997528774	1	1.07E-03	1.74E-14
NM_005577.2	LPA	dd_Djap_v4_1412_1_1	239	475	+	3.22E+01	4.14E+01	4540.508024	-0.305603559	0.903846173	1	4.39E-02	1.74E-14
NM_001135597.1	CCDC88A	dd_Djap_v4_1416_2_6	489	1394	-	2.71E+00	3.94E+00	126.0755139	-0.405157687	0.689784719	1	1.61E-01	1.74E-14
NM_168512.4	Vps13D	dd_Djap_v4_1421_1_1	36	11771	+	2.38E+00	4.40E+00	1116.46468	-0.773413941	0.250816096	1	6.01E-01	1.74E-14
NM_002850.3,NM_205407.1	PTPRS	dd_Djap_v4_1435_1_1	157	1719	+	9.56E+00	1.14E+01	975.0557229	-0.237291234	0.915439052	1	3.84E-02	1.74E-14
NM_019140.2	Ptprs	dd_Djap_v4_1435_2_1	2	568	-	1.46E+00	1.96E+00	65.90338677	-0.31141927	0.803504773	1	9.50E-02	1.74E-14
NM_011211.3	Ptprd	dd_Djap_v4_1435_3_1	1	237	+	7.18E+00	8.87E+00	979.5027573	-0.60936068	0.470150084	1	3.28E-01	1.74E-14
NM_198004.3	Idnk	dd_Djap_v4_1437_1_1	239	712	+	1.86E+01	1.88E+01	281.7109444	0.114687179	0.997757226	1	9.75E-04	1.74E-14
NM_172719.2	Gcn1	dd_Djap_v4_1442_1_1	212	4789	-	6.59E+00	1.22E+01	2150.354812	-0.772368876	0.231082648	1	6.36E-01	1.74E-14
XM_447544.1,XM_454413.1	DOA4	dd_Djap_v4_1460_2_2	404	1348	-	4.72E+00	5.93E+00	433.0847464	-0.184300508	0.959553567	1	1.79E-02	1.74E-14
NM_018665.2	DDX43	dd_Djap_v4_1465_1_1	479	1927	-	1.81E+02	2.15E+02	14266.13059	-0.123472663	0.999512941	1	2.12E-04	1.74E-14
NM_001039184.1	Cep350	dd_Djap_v4_1467_1_1	3122	3472	-	1.39E+00	2.54E+00	272.4041793	-0.819371203	0.257537524	1	5.89E-01	1.74E-14
NM_001316350.1	GNPAT	dd_Djap_v4_1472_1_1	107	1606	+	4.68E+00	7.08E+00	350.6603026	-0.467151002	0.782882167	1	1.06E-01	1.74E-14
NM_027423.1	Polr3b	dd_Djap_v4_1473_1_1	70	3468	+	3.95E+00	8.11E+00	564.0697251	-0.923155834	0.093173897	1	1.03E+00	1.74E-14
NM_001259701.1	axo	dd_Djap_v4_1487_1_1	870	1802	-	8.06E+00	5.80E+00	366.8974108	0.610267292	0.449452291	1	3.47E-01	1.74E-14
NM_033401.4	CNTNAP4	dd_Djap_v4_1487_1_5	501	1397	-	1.70E+00	1.51E+00	78.90325353	0.32872899	0.806450641	1	9.34E-02	1.74E-14
NM_130457.2	Cntnap4	dd_Djap_v4_1487_1_8	239	676	-	1.06E+01	8.15E+00	295.1177444	0.506110393	0.689150517	1	1.62E-01	1.74E-14
NM_001081179.1	Heatr5b	dd_Djap_v4_1488_1_1	60	5249	+	7.12E+00	1.00E+01	1494.862464	-0.376913543	0.873493484	1	5.87E-02	1.74E-14
NM_000216.3,NM_205424.1	ANOS1	dd_Djap_v4_1489_1_1	252	2114	-	2.30E+01	2.43E+01	1481.061713	0.053814541	0.999999905	1	4.14E-08	1.74E-14
NM_001316473.1	hob	dd_Djap_v4_1492_1_1	2127	6737	+	3.97E+00	7.07E+00	966.4339741	-0.711611158	0.322846591	1	4.91E-01	1.74E-14
NM_173276.1	lamb4	dd_Djap_v4_1494_1_6	673	1599	-	1.26E-02	4.63E-02	1.391321009	-1.332642972	0.663548197	1	1.78E-01	1.74E-14
NM_001182285.1	AFG2	dd_Djap_v4_1497_1_2	494	1645	+	4.46E+00	5.50E+00	329.4233937	-0.174913204	0.993261442	1	2.94E-03	1.74E-14
NM_001248170.1	CDC48	dd_Djap_v4_1497_1_3	18	1037	-	6.03E+00	7.24E+00	240.115988	-0.142501013	0.986299076	1	5.99E-03	1.74E-14
NM_001343718.1	UBP8	dd_Djap_v4_1500_3_1	49	513	+	1.79E+00	1.38E+00	12.63081768	0.456403061	0.650745234	1	1.87E-01	1.74E-14
NM_001258870.2	Usp2	dd_Djap_v4_1500_3_3	16	594	+	5.70E+01	5.66E+01	1188.898764	0.197565143	0.999346309	1	2.84E-04	1.74E-14
NM_001091303.1	snx33	dd_Djap_v4_1509_3_1	187	1644	-	3.98E+01	2.74E+01	1039.931495	0.651290329	0.296664076	1	5.28E-01	1.74E-14
NM_001259760.2	nwk	dd_Djap_v4_1509_3_5	187	360	-	8.42E+01	6.96E+01	689.1899291	0.242724089	0.992624295	1	3.22E-03	1.74E-14
NM_001102575.1	SNX18	dd_Djap_v4_1509_3_8	3	377	-	0.00E+00	4.50E-02	0.330341491	-1.728817819	0.671283216	1	1.73E-01	1.74E-14
NM_001005784.1,NM_057994.5	Patj	dd_Djap_v4_1513_1_1	211	1074	+	4.84E+01	5.11E+01	4548.837294	0.029361185	0.999820504	1	7.80E-05	1.74E-14
NM_001003681.2	HMGXB4	dd_Djap_v4_1545_5_1	783	1130	+	1.08E+01	1.22E+01	335.3053283	-0.053215382	0.999202022	1	3.47E-04	1.74E-14
NM_001089277.1	hmgxb4	dd_Djap_v4_1545_5_3	413	763	+	2.88E+00	4.54E+00	68.55886753	-0.546665883	0.550462703	1	2.59E-01	1.74E-14
NM_174144.2	PIM1	dd_Djap_v4_1548_1_2	151	978	+	3.18E+01	2.87E+01	1254.926308	0.27876895	0.999025325	1	4.24E-04	1.74E-14
NM_029497.1	Urb1	dd_Djap_v4_1551_1_4	248	1201	+	3.29E+00	4.88E+00	397.7303317	-0.447078814	0.766641428	1	1.15E-01	1.74E-14
NM_014825.2	URB1	dd_Djap_v4_1551_1_5	296	1096	+	1.53E+00	1.98E+00	137.2132801	-0.242836859	0.917869244	1	3.72E-02	1.74E-14
NM_001200137.1,NM_203737.1	rpsa	dd_Djap_v4_1556_1_1	83	673	+	1.13E+03	1.24E+03	24156.08513	-0.008454116	0.999999977	1	9.78E-09	1.74E-14
NM_017882.2	CLN6	dd_Djap_v4_1589_1_1	117	905	+	1.82E+01	1.69E+01	392.1792221	0.229945025	0.986101054	1	6.08E-03	1.74E-14
NM_001087318.2	osgep	dd_Djap_v4_1601_1_1	57	1058	-	2.98E+01	3.25E+01	776.2619689	-0.004635813	0.999997576	1	1.05E-06	1.74E-14
XM_018788634.1	A12	dd_Djap_v4_1602_1_1	143	760	-	1.42E+03	1.45E+03	22098.85367	0.094207505	0.999999874	1	5.49E-08	1.74E-14
NM_001303265.1	MRPL58	dd_Djap_v4_1610_1_1	100	657	+	3.03E+01	3.84E+01	469.7302128	-0.212132371	0.993335169	1	2.90E-03	1.74E-14
NM_001039170.1	Eif4e2	dd_Djap_v4_1621_1_1	128	625	-	1.14E+01	1.43E+01	152.0024408	-0.197591436	0.960194131	1	1.76E-02	1.74E-14
NM_016231.4	NLK	dd_Djap_v4_1628_1_1	590	1765	+	6.97E+01	7.94E+01	5223.818182	-0.022167755	0.999999992	1	3.41E-09	1.74E-14
NM_000217.2	KCNA1	dd_Djap_v4_1642_1_1	475	1725	-	1.26E+01	1.22E+01	694.5937218	0.153847768	0.999230841	1	3.34E-04	1.74E-14
NM_028066.2	F11	dd_Djap_v4_1646_1_1	179	859	-	1.78E+00	2.46E+00	93.15245827	-0.34084048	0.818167411	1	8.72E-02	1.74E-14
NM_200468.1	eif1ad	dd_Djap_v4_1647_1_1	84	377	+	1.34E+01	1.42E+01	114.4056881	0.035185311	0.993922162	1	2.65E-03	1.74E-14
NM_058161.4	Sce	dd_Djap_v4_1649_1_1	184	588	+	1.30E+01	1.58E+01	557.1639849	-0.165963027	0.997996976	1	8.71E-04	1.74E-14
NM_133933.4	Rpn1	dd_Djap_v4_1657_1_1	101	1801	-	9.29E+01	1.13E+02	4769.539058	-0.156761059	0.99999993	1	3.06E-08	1.74E-14
NM_001029868.2	Pdzd4	dd_Djap_v4_1667_2_1	1809	2123	+	6.03E+00	5.99E+00	334.2887992	0.128077385	0.989266734	1	4.69E-03	1.74E-14
NM_001302833.1	Nsun7	dd_Djap_v4_1668_1_1	682	2010	+	8.76E-01	8.02E-01	48.04634972	0.253927438	0.85111124	1	7.00E-02	1.74E-14
NM_199032.2	Cep135	dd_Djap_v4_1671_1_1	162	2903	-	1.58E+01	2.17E+01	1550.115637	-0.344337679	0.812553187	1	9.01E-02	1.74E-14
NM_001025284.1	Rpusd4	dd_Djap_v4_1673_1_1	382	1296	+	1.06E+01	1.32E+01	372.1053182	-0.183935958	0.996966224	1	1.32E-03	1.74E-14
NM_138034.3	eEF5	dd_Djap_v4_1675_1_1	31	495	-	9.52E-01	6.47E-01	6.613840809	0.907135126	0.429344181	1	3.67E-01	1.74E-14
NM_001089115.1	ccdc89	dd_Djap_v4_1676_1_1	102	1073	+	7.22E+00	5.01E+00	160.1635052	0.655014916	0.383418959	1	4.16E-01	1.74E-14
XM_003717195.1	MST11	dd_Djap_v4_1683_1_1	159	680	+	5.73E+01	7.74E+01	368.6662644	-0.090082608	0.993142767	1	2.99E-03	1.74E-14
NM_026208.2	Spmip5	dd_Djap_v4_1693_1_1	332	904	+	7.09E+01	5.57E+01	1756.20198	0.471319966	0.882928793	1	5.41E-02	1.74E-14
NM_001159626.1	Hagh	dd_Djap_v4_1695_1_1	211	969	+	8.86E+00	1.13E+01	205.8701523	-0.225141079	0.967965233	1	1.41E-02	1.74E-14
NM_204706.1	BOK	dd_Djap_v4_1699_1_1	124	777	+	1.01E+01	8.39E+00	99.40500985	0.038217974	0.990852776	1	3.99E-03	1.74E-14
NM_001081304.1,NM_001107196.1	Atf6	dd_Djap_v4_1704_1_1	1736	2224	+	4.41E+01	4.96E+01	2862.092292	-0.044201461	0.999999037	1	4.18E-07	1.74E-14
NM_010005.3	Cyp2d10	dd_Djap_v4_1709_1_1	269	1666	-	3.24E+01	2.42E+01	1171.319737	0.546297297	0.658711282	1	1.81E-01	1.74E-14
NM_028399.1	Ccnt2	dd_Djap_v4_1715_1_1	68	832	+	2.71E+01	3.04E+01	892.0573535	-0.036602304	0.999999104	1	3.89E-07	1.74E-14
NM_008928.4	Map2k3	dd_Djap_v4_1726_1_1	191	1123	+	6.27E+01	7.16E+01	1950.565085	-0.063124411	0.999999758	1	1.05E-07	1.74E-14
NM_178703.4	Slc6a1	dd_Djap_v4_1729_3_1	20	1249	-	1.22E+01	9.80E+00	563.7416385	0.445086201	0.856415189	1	6.73E-02	1.74E-14
NM_143461.4	CIA30	dd_Djap_v4_1736_1_1	629	1189	-	1.49E+01	1.85E+01	601.641483	-0.191402283	0.998071594	1	8.38E-04	1.74E-14
NM_019204.2	Bace1	dd_Djap_v4_1737_1_1	179	1411	+	1.19E+01	1.32E+01	536.3720157	-0.010787711	0.999952373	1	2.07E-05	1.74E-14
NM_032027.2	TM2D1	dd_Djap_v4_1741_1_1	99	539	-	1.89E+01	1.59E+01	172.0214665	0.363718855	0.881921975	1	5.46E-02	1.74E-14
NM_001101924.1,NM_001130025.1	TCAF2	dd_Djap_v4_1747_1_1	74	1255	+	4.01E+01	3.14E+01	1167.252163	0.368330486	0.952947621	1	2.09E-02	1.74E-14
NM_001290308.1	Col12a1	dd_Djap_v4_1749_1_1	34	699	-	1.07E+00	1.01E+00	37.85409995	0.239833008	0.816980368	1	8.78E-02	1.74E-14
NM_012341.2	GTPBP4	dd_Djap_v4_1755_1_1	45	1967	-	2.45E+02	2.94E+02	13341.8329	-0.137956683	0.999954702	1	1.97E-05	1.74E-14
NM_001009725.1	MTNR1A	dd_Djap_v4_1759_1_1	6	782	+	3.19E-01	3.41E-01	5.321958988	0.018868086	0.987199223	1	5.60E-03	1.74E-14
NM_001080765.1	TAAR1	dd_Djap_v4_1759_2_1	4	321	+	9.92E-02	0.00E+00	0.168014895	1.183363021	0.774118839	1	1.11E-01	1.74E-14
NM_165212.2	Lrch	dd_Djap_v4_1760_1_1	1811	2506	-	7.93E+00	9.26E+00	573.2771374	-0.097144681	0.999752142	1	1.08E-04	1.74E-14
NM_001034119.1,NM_174336.3	HADHB	dd_Djap_v4_1832_1_1	1	297	+	8.53E+01	1.13E+02	4807.105259	-0.280481582	0.99983774	1	7.05E-05	1.74E-14
NM_112071.3	ITN1	dd_Djap_v4_1836_1_1	323	784	-	1.98E-02	2.29E-01	2.054475244	-3.286337083	0.107874478	1	9.67E-01	1.74E-14
NM_001171684.1	lyrm2	dd_Djap_v4_1870_1_2	8	217	-	1.32E+01	1.03E+01	24.81587908	0.442266524	0.635930973	1	1.97E-01	1.74E-14
XM_542982.5	RAB5IF	dd_Djap_v4_1919_1_1	148	465	+	1.33E+01	1.90E+01	102.6709748	-0.433852172	0.714126115	1	1.46E-01	1.74E-14
NM_001046149.1,NM_205494.1	TAGLN	dd_Djap_v4_1943_1_1	65	418	-	5.24E+02	5.15E+02	9369.10001	0.149547328	0.999978906	1	9.16E-06	1.74E-14
NM_001096648.1	Dynlt5-a	dd_Djap_v4_1962_1_1	126	518	-	3.96E+01	2.98E+01	664.4997035	0.530746219	0.63692407	1	1.96E-01	1.74E-14
XM_006522079.3	Ubxn7	dd_Djap_v4_2009_1_1	187	516	+	1.37E+00	8.14E-01	18.32999786	0.856269034	0.385020157	1	4.15E-01	1.74E-14
NM_013036.2	Sstr4	dd_Djap_v4_2059_1_1	6	1088	+	2.78E+00	2.79E+00	70.38503464	0.114644019	0.955943071	1	1.96E-02	1.74E-14
NM_005956.3	MTHFD1	dd_Djap_v4_2073_1_1	121	2877	+	2.67E+01	3.09E+01	2366.998259	-0.089057447	0.999999925	1	3.27E-08	1.74E-14
NM_001076050.2,NM_183075.2	CYP2U1	dd_Djap_v4_2097_1_1	153	1490	+	1.17E+02	1.13E+02	1934.591396	0.539064657	0.68612348	1	1.64E-01	1.74E-14
NM_001130720.2	AHCYL2	dd_Djap_v4_2098_1_1	213	1514	-	9.55E+01	9.32E+01	4862.08606	0.161287876	0.999999938	1	2.68E-08	1.74E-14
XM_015767713.1	Os02g0755200	dd_Djap_v4_2109_1_1	978	1838	+	1.86E+01	2.09E+01	957.0801031	-0.044039305	0.999999539	1	2.00E-07	1.74E-14
NM_001286495.1	ATOSA	dd_Djap_v4_2110_1_1	1813	2466	+	3.23E+01	3.73E+01	2469.155457	-0.082225726	0.999999258	1	3.22E-07	1.74E-14
NM_001017999.2	KAZN	dd_Djap_v4_2112_1_1	910	1704	+	7.81E+00	8.55E+00	482.6445861	-0.0044096	0.999997663	1	1.02E-06	1.74E-14
NM_001038018.4	Grk6	dd_Djap_v4_2117_1_1	303	2000	-	2.85E+01	2.97E+01	1555.493938	0.068840251	0.999999344	1	2.85E-07	1.74E-14
NM_106320.4	ATJ10	dd_Djap_v4_2121_1_1	67	327	+	6.22E+00	9.41E+00	130.5284738	-0.476651625	0.685779227	1	1.64E-01	1.74E-14
NM_001031677.3	RAB24	dd_Djap_v4_2126_1_1	156	713	-	4.40E+01	4.31E+01	440.4110681	0.105849373	0.999011093	1	4.30E-04	1.74E-14
NM_001014850.1	COMMD5	dd_Djap_v4_2128_1_1	136	543	-	2.75E+01	2.41E+01	402.8913875	0.309662668	0.977421718	1	9.92E-03	1.74E-14
NM_001091045.1	gpkow	dd_Djap_v4_2130_1_1	795	1064	+	6.69E+00	7.01E+00	183.9030812	0.054042175	0.995086407	1	2.14E-03	1.74E-14
NM_033055.2	MFSD14A	dd_Djap_v4_2131_1_1	173	1546	+	1.93E+01	2.61E+01	1190.588613	-0.304160817	0.989278326	1	4.68E-03	1.74E-14
NM_176959.3	Fbxl7	dd_Djap_v4_2133_1_1	617	1756	+	3.86E+00	3.35E+00	157.8316953	0.326770404	0.899519875	1	4.60E-02	1.74E-14
NM_182500.2	C2orf50	dd_Djap_v4_2142_1_1	183	455	-	2.40E+01	1.97E+01	381.4317248	0.403652152	0.85045923	1	7.03E-02	1.74E-14
NM_026083.2	Zc3h13	dd_Djap_v4_2144_1_1	115	738	-	2.66E+01	3.01E+01	1415.050902	-0.056620987	0.999758363	1	1.05E-04	1.74E-14
NM_053508.2	Tekt1	dd_Djap_v4_2150_1_1	180	1370	-	5.64E+01	5.88E+01	1949.540159	0.064595257	0.999994496	1	2.39E-06	1.74E-14
NM_024135.2	Limk2	dd_Djap_v4_2151_1_2	198	1247	-	1.89E+01	1.72E+01	665.770845	0.270075748	0.987549498	1	5.44E-03	1.74E-14
NM_001282755.1	MTA3	dd_Djap_v4_2158_1_1	404	1672	+	6.02E+01	7.37E+01	4557.758177	-0.168924403	0.999999354	1	2.81E-07	1.74E-14
NM_204475.1	SMAD3	dd_Djap_v4_2159_1_1	623	1432	+	4.35E+01	3.94E+01	1436.799418	0.268758647	0.99904794	1	4.14E-04	1.74E-14
NM_001207042.2	PRMT1	dd_Djap_v4_2164_1_1	70	1041	+	1.12E+00	2.26E+00	34.51921691	-1.054218942	0.199043486	1	7.01E-01	1.74E-14
NM_001252476.1	Prmt1	dd_Djap_v4_2164_1_2	78	641	+	2.37E-01	0.00E+00	1.200889606	3.816372473	0.296506175	1	5.28E-01	1.74E-14
NM_204682.1	SIK2	dd_Djap_v4_2167_1_1	252	1355	+	1.40E+01	1.83E+01	1215.497256	-0.265009503	0.993163382	1	2.98E-03	1.74E-14
NM_144628.3	TBC1D20	dd_Djap_v4_2168_1_1	572	967	-	6.90E+00	7.41E+00	263.8513157	0.02178755	0.999750919	1	1.08E-04	1.74E-14
NM_006842.2	SF3B2	dd_Djap_v4_2173_1_1	391	1182	+	4.65E+01	6.33E+01	2207.934236	-0.322337465	0.991766154	1	3.59E-03	1.74E-14
NM_178379.3	Cox10	dd_Djap_v4_2182_1_1	1091	1717	+	1.20E+01	1.51E+01	623.079776	-0.205550499	0.999078064	1	4.01E-04	1.74E-14
NM_001275979.1	Orct	dd_Djap_v4_2183_1_1	13	1167	+	2.79E+01	2.75E+01	1029.232	0.248060707	0.997751664	1	9.78E-04	1.74E-14
NM_053537.2,NM_144856.2	Slc22a7	dd_Djap_v4_2183_1_2	360	1691	-	5.26E-01	5.65E-01	21.15317657	0.009605423	0.992123197	1	3.43E-03	1.74E-14
NM_001094192.1	slc22a6-a	dd_Djap_v4_2183_1_3	159	1388	-	6.96E+00	6.15E+00	253.2609942	0.303087089	0.907587734	1	4.21E-02	1.74E-14
NZ_CP023154.1	gyaR	dd_Djap_v4_2187_2_1	48	785	-	2.27E+01	1.51E+01	415.6011532	0.716457628	0.224975584	1	6.48E-01	1.74E-14
NM_001270584.1	IQCA1	dd_Djap_v4_2189_1_1	76	2463	+	8.39E+00	1.32E+01	725.6306451	-0.532181683	0.599197933	1	2.22E-01	1.74E-14
NM_001093156.1	tram1l1	dd_Djap_v4_2190_1_1	130	1131	+	6.16E+01	7.79E+01	2633.681632	-0.209953105	0.999921755	1	3.40E-05	1.74E-14
NM_001101686.1	PPP2CA	dd_Djap_v4_2191_1_1	868	1776	-	2.57E+02	2.24E+02	7657.908897	0.291239399	0.99338633	1	2.88E-03	1.74E-14
NM_001258788.2	CanA-14F	dd_Djap_v4_2191_2_1	105	1538	+	5.00E+01	4.51E+01	2148.482791	0.274916467	0.999609355	1	1.70E-04	1.74E-14
NM_001076635.2	iba57	dd_Djap_v4_2193_1_1	86	1045	-	1.88E+01	2.25E+01	517.547788	-0.133809596	0.996596061	1	1.48E-03	1.74E-14
NM_001163544.2	SYNRG	dd_Djap_v4_2200_1_1	1130	1693	+	1.02E+01	1.09E+01	461.2154308	0.024553145	0.999977687	1	9.69E-06	1.74E-14
NM_026485.2	Trabd	dd_Djap_v4_2267_1_1	195	809	-	1.47E-02	1.52E-02	0.337970009	0.221590348	0.957142025	1	1.90E-02	1.74E-14
XM_018798258.1	RPL37	dd_Djap_v4_2269_1_1	48	311	-	6.53E+02	6.78E+02	2763.383165	0.042802541	0.999933042	1	2.91E-05	1.74E-14
NM_198755.1	Vwa5a	dd_Djap_v4_2270_2_1	29	436	-	1.37E+02	1.44E+02	2527.416345	0.096883884	0.999999995	1	2.10E-09	1.74E-14
NM_133192.3	Npffr2	dd_Djap_v4_2295_1_1	43	306	+	3.76E+00	2.29E+00	27.85407268	0.525557398	0.563392668	1	2.49E-01	1.74E-14
NM_031318.1	Dynlt1	dd_Djap_v4_2307_1_1	122	460	-	6.49E+01	5.59E+01	396.5827941	0.341288194	0.94259313	1	2.57E-02	1.74E-14
NM_001128215.1	LIPM	dd_Djap_v4_2410_1_1	76	1215	+	3.29E+01	6.42E+01	1434.813957	-0.841243673	0.066256066	1	1.18E+00	1.74E-14
NM_001046503.1	DNAJB4	dd_Djap_v4_2414_1_1	316	1332	-	4.95E+01	4.80E+01	1599.425372	0.172140231	0.99989302	1	4.65E-05	1.74E-14
NM_024211.3	Slc25a11	dd_Djap_v4_2420_1_1	105	992	+	2.92E+01	4.08E+01	946.3444158	-0.359524125	0.954343936	1	2.03E-02	1.74E-14
NM_026510.1	Mrm2	dd_Djap_v4_2423_1_1	72	737	-	9.95E+00	1.21E+01	161.8965842	-0.157221292	0.973394616	1	1.17E-02	1.74E-14
NM_012337.2	CFAP45	dd_Djap_v4_2443_1_1	102	1592	-	1.90E+01	2.63E+01	1041.443965	-0.349421777	0.7200263	1	1.43E-01	1.74E-14
NM_001077095.1,NM_001193414.1	TUBA8	dd_Djap_v4_2446_1_1	368	1669	-	3.66E+00	6.04E+00	177.545244	-0.623201692	0.445384758	1	3.51E-01	1.74E-14
XM_002585587.1	BRAFLDRAFT_274541	dd_Djap_v4_2449_1_1	64	432	-	7.47E+01	9.75E+01	631.9694856	-0.270910389	0.99105299	1	3.90E-03	1.74E-14
NM_011752.2	Zpr1	dd_Djap_v4_2450_1_1	69	1376	-	1.53E+02	1.52E+02	5059.369615	0.144225454	0.99993637	1	2.76E-05	1.74E-14
NM_023154.3	Ethe1	dd_Djap_v4_2455_1_1	103	813	-	3.23E+01	4.93E+01	889.0020592	-0.498511376	0.746828939	1	1.27E-01	1.74E-14
NM_104236.5	GLY3	dd_Djap_v4_2455_1_3	2	304	+	0.00E+00	6.20E-01	1.450961523	-3.883808104	0.10075554	1	9.97E-01	1.74E-14
NM_001034239.1,NM_001283197.1	CCT2	dd_Djap_v4_2457_1_1	72	1658	-	1.74E+02	1.91E+02	7746.910227	-0.009230811	1	1	1.45E-12	1.74E-14
NM_053831.1	Gucy2f	dd_Djap_v4_2470_4_1	6	1367	+	1.06E+00	8.48E-01	35.09561684	0.441584653	0.637710411	1	1.95E-01	1.74E-14
NM_001522.2	GUCY2F	dd_Djap_v4_2470_5_1	28	465	+	2.80E-01	2.76E-01	1.670862687	0.039670985	0.985461231	1	6.36E-03	1.74E-14
NM_181706.4	DNAJC24	dd_Djap_v4_2480_1_1	35	427	-	6.87E+00	8.25E+00	58.21399216	-0.148978018	0.924363976	1	3.42E-02	1.74E-14
NM_001030059.2	PLPP4	dd_Djap_v4_2487_1_1	147	926	+	1.66E+01	1.68E+01	405.2709265	0.136395411	0.998886176	1	4.84E-04	1.74E-14
NM_001024425.1	stx18	dd_Djap_v4_2488_1_1	646	984	+	7.22E+00	7.01E+00	162.9167547	0.170981814	0.971793786	1	1.24E-02	1.74E-14
NC_003454.1	rplA	dd_Djap_v4_2490_1_1	561	1061	+	2.34E+01	2.80E+01	666.0427798	-0.137938233	0.999862162	1	5.99E-05	1.74E-14
NM_001006057.1	ifi30	dd_Djap_v4_2491_1_1	383	934	+	9.46E+01	8.97E+01	1732.826768	0.20678297	0.998846969	1	5.01E-04	1.74E-14
NM_001097426.1,NM_173908.2	DDO	dd_Djap_v4_2493_1_1	183	1139	+	1.49E+02	1.37E+02	3825.608829	0.251959853	0.999305444	1	3.02E-04	1.74E-14
NM_026283.2	Samd8	dd_Djap_v4_2498_1_1	98	1135	-	3.73E+00	3.44E+00	115.1039622	0.235258708	0.917404545	1	3.74E-02	1.74E-14
NM_001034314.2	NAGK	dd_Djap_v4_2501_1_1	75	1073	-	7.15E+02	5.84E+02	15688.34328	0.419317517	0.89659873	1	4.74E-02	1.74E-14
NM_079592.3	RpL3	dd_Djap_v4_2505_1_1	1	477	+	1.68E+03	1.90E+03	54772.43011	-0.047437426	0.999999988	1	5.10E-09	1.74E-14
NM_001289166.1	ZNF227	dd_Djap_v4_2507_1_1	174	956	-	7.73E+00	7.23E+00	148.1522881	0.212963384	0.936126486	1	2.87E-02	1.74E-14
NM_145166.3	ZBTB47	dd_Djap_v4_2507_1_2	52	708	-	1.24E+01	1.64E+01	183.4723344	-0.285376101	0.914045236	1	3.90E-02	1.74E-14
NM_001032942.1	NPSR1	dd_Djap_v4_2508_1_1	2	415	+	0.00E+00	3.02E-01	0.997422657	-3.32727648	0.293125097	1	5.33E-01	1.74E-14
NM_206574.4	CCAP-R	dd_Djap_v4_2508_1_2	2	796	+	3.75E+00	1.85E+00	54.54572625	0.932933725	0.167658438	1	7.76E-01	1.74E-14
NM_012991.1	Nup50	dd_Djap_v4_2509_1_1	129	1019	-	1.69E+01	2.07E+01	590.2243293	-0.169326172	0.999779972	1	9.56E-05	1.74E-14
NM_001103012.2	mns1	dd_Djap_v4_2556_1_1	953	1276	-	1.69E+01	2.58E+01	811.9330064	-0.492305973	0.63121656	1	2.00E-01	1.74E-14
NM_001271977.1,NM_183407.2	STK25	dd_Djap_v4_2559_1_1	128	982	+	7.28E+01	6.50E+01	2920.436494	0.287626845	0.999822965	1	7.69E-05	1.74E-14
NM_001132831.1	TWF1	dd_Djap_v4_2571_1_1	275	1171	-	1.27E+02	1.20E+02	3524.333128	0.211034105	0.999773054	1	9.86E-05	1.74E-14
NM_001180762.1	GUK1	dd_Djap_v4_2577_1_1	83	649	+	1.83E+00	1.23E+00	24.14807022	0.699549801	0.426358414	1	3.70E-01	1.74E-14
NM_141531.3	CG7483	dd_Djap_v4_2578_1_1	60	1253	-	1.12E+02	1.23E+02	3656.615685	-0.010324816	1	1	1.83E-11	1.74E-14
NM_001163264.1	PCYT1B	dd_Djap_v4_2579_1_1	250	1059	+	1.11E+02	9.10E+01	1886.343074	0.380761581	0.969574667	1	1.34E-02	1.74E-14
NM_001099019.2,NM_031898.2	TEKT3	dd_Djap_v4_2603_1_1	276	1664	-	1.17E+02	1.09E+02	4791.709782	0.231725606	0.99561342	1	1.91E-03	1.74E-14
NM_022248.1	Dusp12	dd_Djap_v4_2616_1_1	206	1018	-	2.63E+01	2.94E+01	672.2772762	-0.0374593	0.999998302	1	7.38E-07	1.74E-14
XM_011532631.1	TOGARAM2	dd_Djap_v4_2621_1_1	152	691	+	2.47E+00	2.75E+00	114.6045481	-0.174827404	0.902683981	1	4.45E-02	1.74E-14
NM_020823.1	TMEM181	dd_Djap_v4_2627_1_1	108	1490	+	1.69E+01	1.81E+01	724.9797065	0.028776598	0.999998519	1	6.43E-07	1.74E-14
NM_030153.2	Naa35	dd_Djap_v4_2628_1_1	275	2422	-	8.30E+00	1.01E+01	590.8886868	-0.161728368	0.999724902	1	1.19E-04	1.74E-14
NM_079322.3	caup	dd_Djap_v4_2629_1_1	649	885	-	1.24E+01	1.76E+01	601.1435316	-0.387457203	0.87574392	1	5.76E-02	1.74E-14
NM_001256798.1	NOL4L	dd_Djap_v4_2637_1_1	2597	3052	+	1.61E+01	2.34E+01	1208.769714	-0.378695964	0.968741145	1	1.38E-02	1.74E-14
NM_001161483.1	Nol4	dd_Djap_v4_2637_1_5	747	1193	-	3.11E-01	3.20E-01	11.31963358	0.099125191	0.922984758	1	3.48E-02	1.74E-14
XM_318822.4	AGAP009737	dd_Djap_v4_2643_1_1	145	2238	-	8.67E+01	9.79E+01	5476.595279	-0.053856522	0.999992614	1	3.21E-06	1.74E-14
NM_057948.3	KdelR	dd_Djap_v4_2646_1_1	335	970	-	5.63E+01	5.66E+01	1450.570732	0.106954765	0.999941828	1	2.53E-05	1.74E-14
NM_012993.2,NM_146150.2	Nrdc	dd_Djap_v4_2657_1_1	12	242	-	3.41E+01	3.73E+01	2882.398221	-0.003245961	0.999999998	1	1.02E-09	1.74E-14
NM_181400.3	Wdr47	dd_Djap_v4_2665_1_1	177	1214	-	7.05E+00	9.26E+00	617.7747194	-0.271262733	0.928395917	1	3.23E-02	1.74E-14
NM_001142550.1	WDR47	dd_Djap_v4_2665_1_2	177	1142	-	5.10E+00	6.20E+00	423.5511938	-0.156881668	0.986194791	1	6.04E-03	1.74E-14
NM_001171646.1,NM_200797.4	romo1	dd_Djap_v4_2720_1_1	94	333	-	6.15E+01	6.83E+01	346.0895984	-0.05199499	0.998524198	1	6.41E-04	1.74E-14
NM_200665.2	timm50	dd_Djap_v4_2760_1_1	89	823	-	1.58E+00	3.24E+00	53.30754044	-0.88039804	0.313302544	1	5.04E-01	1.74E-14
NM_025616.3	Timm50	dd_Djap_v4_2760_1_2	56	889	-	1.68E+01	2.11E+01	445.1987276	-0.210425433	0.96846006	1	1.39E-02	1.74E-14
NM_031098.1	Rock1	dd_Djap_v4_2813_1_1	2811	4049	-	2.32E+01	3.68E+01	3150.113496	-0.544245507	0.590288742	1	2.29E-01	1.74E-14
NM_001159839.1	clstn2a	dd_Djap_v4_2819_1_1	1162	3525	-	4.43E+01	4.07E+01	4136.534967	0.246740439	0.997024599	1	1.29E-03	1.74E-14
NM_028459.2	Wasl	dd_Djap_v4_2823_1_2	110	874	+	2.98E+01	3.37E+01	1197.292587	-0.052550518	0.999682688	1	1.38E-04	1.74E-14
NM_001006467.1	COPB1	dd_Djap_v4_2834_1_1	47	2980	+	6.66E+01	7.52E+01	5791.093283	-0.050844985	0.999999997	1	1.29E-09	1.74E-14
XM_009305231.2	smarcad1b	dd_Djap_v4_2840_6_1	292	2223	+	1.93E+00	3.13E+00	159.0311469	-0.563964831	0.545092596	1	2.64E-01	1.74E-14
NM_001015697.1	smarcad1	dd_Djap_v4_2840_6_2	81	1142	+	1.33E-01	0.00E+00	2.201630944	4.692513029	0.130251428	1	8.85E-01	1.74E-14
NM_009472.4,NM_199407.1	Unc5c	dd_Djap_v4_2842_1_1	153	1037	-	1.51E+01	1.65E+01	1087.413046	-0.038996133	0.999999363	1	2.77E-07	1.74E-14
NM_001161894.1	unc5b-b	dd_Djap_v4_2842_1_3	1718	2977	+	1.29E+01	1.53E+01	1029.781868	-0.161136273	0.999425179	1	2.50E-04	1.74E-14
NM_001081022.1	Katnip	dd_Djap_v4_2845_1_1	252	2582	+	1.92E+00	3.87E+00	206.6391635	-0.896849052	0.208061688	1	6.82E-01	1.74E-14
NM_079320.3	Tsf2	dd_Djap_v4_2851_1_1	257	2530	-	4.33E+01	3.92E+01	2781.762831	0.276747387	0.999202255	1	3.47E-04	1.74E-14
NM_001033668.1	Dnah1	dd_Djap_v4_2858_1_1	100	12654	-	3.06E+00	7.83E+00	1913.793639	-1.260560526	0.212565453	1	6.73E-01	1.74E-14
NM_001305982.1	Coasy	dd_Djap_v4_2859_1_1	121	1287	-	1.88E+01	2.36E+01	856.4635686	-0.196422361	0.998465744	1	6.67E-04	1.74E-14
NM_012433.3	SF3B1	dd_Djap_v4_2861_1_1	101	3718	+	1.81E+01	3.07E+01	2411.187522	-0.655608443	0.400989478	1	3.97E-01	1.74E-14
NM_001273649.1	RanGAP	dd_Djap_v4_2865_1_1	1065	1985	-	1.30E+01	1.59E+01	719.3326724	-0.172004568	0.999073133	1	4.03E-04	1.74E-14
NM_001029969.1	fynb	dd_Djap_v4_2870_1_1	127	558	+	1.74E+00	3.38E+00	91.83510175	-0.821939748	0.280585829	1	5.52E-01	1.74E-14
NM_001132058.1	DHX35	dd_Djap_v4_2877_3_1	103	2193	-	3.60E+00	4.20E+00	242.6279015	-0.095838108	0.997705717	1	9.98E-04	1.74E-14
NM_001035332.1	MRPS9	dd_Djap_v4_2879_2_1	234	1139	+	5.67E+01	6.13E+01	1554.2889	0.013207257	0.999999157	1	3.66E-07	1.74E-14
NC_008555.1	rpsI	dd_Djap_v4_2879_2_2	318	650	+	7.25E-01	1.10E+00	11.1617387	-0.542839825	0.656757585	1	1.83E-01	1.74E-14
NM_001160130.1	KCNQ5	dd_Djap_v4_2892_3_2	111	1055	-	6.11E+00	5.62E+00	182.5593402	0.269673236	0.94212221	1	2.59E-02	1.74E-14
NM_178615.3	Rgmb	dd_Djap_v4_2897_1_1	629	1459	-	1.50E+01	1.42E+01	627.1844987	0.203274037	0.99866302	1	5.81E-04	1.74E-14
NM_173538.2	CNBD1	dd_Djap_v4_2902_2_1	151	1296	+	6.27E+00	6.62E+00	266.4332751	0.051802837	0.9976561	1	1.02E-03	1.74E-14
NM_058132.3	Slbp	dd_Djap_v4_2912_1_1	1482	1694	-	2.02E+01	2.80E+01	575.0199073	-0.348586767	0.952659076	1	2.11E-02	1.74E-14
NM_001046333.1,NM_214381.1	CAMK2D	dd_Djap_v4_2913_1_1	395	1846	-	7.86E+01	8.23E+01	3868.709432	0.06372566	0.999999998	1	1.06E-09	1.74E-14
NM_001042646.2	TRAK1	dd_Djap_v4_2916_1_1	64	1212	+	1.63E+01	2.02E+01	1543.366228	-0.185588766	0.99398051	1	2.62E-03	1.74E-14
NM_001078175.2	SLC29A1	dd_Djap_v4_2918_1_1	113	1408	+	2.77E+01	2.01E+01	930.3113507	0.595266027	0.483504794	1	3.16E-01	1.74E-14
NM_001105333.1	USP20	dd_Djap_v4_2919_2_1	736	2223	+	1.19E+01	1.42E+01	819.7477617	-0.129779296	0.999951893	1	2.09E-05	1.74E-14
NM_001039199.2	TTPAL	dd_Djap_v4_2924_6_1	22	714	+	9.41E+01	9.10E+01	2333.331123	0.218228284	0.999646987	1	1.53E-04	1.74E-14
XM_002916793.3	CDK12	dd_Djap_v4_2933_1_1	2806	4140	+	7.19E+00	1.20E+01	1127.881388	-0.610023757	0.436059202	1	3.60E-01	1.74E-14
NM_001042527.2,NM_079595.3	Blm	dd_Djap_v4_2934_1_1	412	2547	-	7.20E+00	1.16E+01	878.792484	-0.562786496	0.561911775	1	2.50E-01	1.74E-14
NM_025570.2	Mrpl20	dd_Djap_v4_2935_1_1	1210	1572	+	3.91E+01	3.38E+01	1513.071279	0.334791797	0.980451242	1	8.57E-03	1.74E-14
NM_001002360.1	slc25a40	dd_Djap_v4_2936_1_1	156	1127	+	1.62E+01	1.74E+01	373.8144853	0.019253955	0.999984721	1	6.64E-06	1.74E-14
NM_001132495.1	CCDC186	dd_Djap_v4_2937_1_1	268	2220	-	5.31E+00	6.31E+00	363.8543722	-0.130016441	0.965226654	1	1.54E-02	1.74E-14
NM_001163559.1	Lrriq1	dd_Djap_v4_2938_1_1	711	1370	+	1.55E+00	1.80E+00	110.8052333	-0.094814141	0.966186813	1	1.49E-02	1.74E-14
NM_138657.3	Socs7	dd_Djap_v4_2944_1_1	203	715	-	9.35E+00	1.03E+01	479.7444579	-0.056967041	0.999976418	1	1.02E-05	1.74E-14
NM_058072.4	Rep	dd_Djap_v4_2946_1_1	296	1888	-	1.08E+01	1.38E+01	587.3340634	-0.228075654	0.993840094	1	2.68E-03	1.74E-14
NM_000390.3	CHM	dd_Djap_v4_2946_1_3	1504	2505	+	8.32E+00	7.83E+00	397.2175053	0.216991607	0.982811725	1	7.53E-03	1.74E-14
XM_005263199.1	FHIP1A	dd_Djap_v4_2946_3_1	2704	3372	+	1.18E+01	1.30E+01	1037.115295	-0.010678912	0.999999084	1	3.98E-07	1.74E-14
NM_172682.3	Fhip1a	dd_Djap_v4_2946_3_2	2016	3221	-	1.13E+01	1.19E+01	1013.401684	0.050784864	0.99999795	1	8.90E-07	1.74E-14
NM_139308.2	Stard7	dd_Djap_v4_2947_1_1	1	369	+	2.28E-01	9.46E-01	3.423424126	-1.9209884	0.193618513	1	7.13E-01	1.74E-14
NM_020151.3	STARD7	dd_Djap_v4_2947_3_1	3	386	-	2.27E+01	2.75E+01	864.9613992	-0.127785368	0.999906299	1	4.07E-05	1.74E-14
NM_001318520.1	RTTN	dd_Djap_v4_2947_4_1	2306	3121	-	8.71E-01	1.14E+00	81.59142994	-0.271553404	0.870736462	1	6.01E-02	1.74E-14
NM_175542.3	Rttn	dd_Djap_v4_2947_5_1	1707	2780	+	1.36E+00	1.73E+00	114.1288425	-0.213195837	0.936079592	1	2.87E-02	1.74E-14
NM_001032475.1	AXP83.9	dd_Djap_v4_2953_1_1	1137	2258	+	9.03E+00	1.05E+01	599.1981602	-0.093874676	0.990934077	1	3.96E-03	1.74E-14
NM_001114133.2	SYNPO2L	dd_Djap_v4_2961_1_1	420	644	+	1.84E+01	2.61E+01	1289.385424	-0.390864438	0.796173733	1	9.90E-02	1.74E-14
NM_011753.3	Zfp26	dd_Djap_v4_2965_1_1	948	1907	-	9.85E+01	1.26E+02	7428.668405	-0.35584008	0.950313032	1	2.21E-02	1.74E-14
NM_015138.4	RTF1	dd_Djap_v4_2966_1_1	494	1699	-	9.38E+00	1.42E+01	770.076396	-0.475246425	0.695821977	1	1.58E-01	1.74E-14
NM_207522.2	Mettl25	dd_Djap_v4_2967_1_1	924	1721	+	5.15E+00	5.68E+00	239.2576794	-0.017167469	0.999067151	1	4.05E-04	1.74E-14
NM_001319675.1	METTL25	dd_Djap_v4_2967_1_2	129	341	-	3.28E+00	4.47E+00	83.29411191	-0.32451464	0.837307541	1	7.71E-02	1.74E-14
NM_001093519.1	ago2	dd_Djap_v4_2970_1_1	439	2832	+	7.40E+00	6.51E+00	548.2828482	0.309050442	0.967554528	1	1.43E-02	1.74E-14
NM_001106514.1,NM_001291054.1	Mcm8	dd_Djap_v4_2975_2_1	3	239	+	5.02E+00	9.08E+00	96.11996965	-0.237750314	0.897884753	1	4.68E-02	1.74E-14
NM_078620.2	Slc8a3	dd_Djap_v4_2977_1_1	395	3076	-	4.51E+01	4.21E+01	3800.381641	0.228034403	0.999821174	1	7.77E-05	1.74E-14
NM_001080255.1	ATP9B	dd_Djap_v4_2979_1_1	359	3433	-	4.72E+01	6.26E+01	5154.988194	-0.283926354	0.996046177	1	1.72E-03	1.74E-14
NM_001253752.1	Zmym5	dd_Djap_v4_2980_1_1	145	516	-	1.55E+00	3.95E+00	80.50255901	-1.209749909	0.019811497	1	1.70E+00	1.74E-14
NM_001276464.1	NR5A2	dd_Djap_v4_2983_1_1	142	408	+	2.66E+01	2.95E+01	1670.979922	-0.021176475	0.999999999	1	3.74E-10	1.74E-14
NM_001272004.1	EPC1	dd_Djap_v4_2984_3_1	611	1495	-	1.82E+01	2.79E+01	842.1444593	-0.492139102	0.71295052	1	1.47E-01	1.74E-14
NM_015630.3	EPC2	dd_Djap_v4_2984_3_2	632	1339	-	1.19E+00	1.86E+00	57.66790987	-0.493722567	0.591898977	1	2.28E-01	1.74E-14
NM_001135648.2	PTPRK	dd_Djap_v4_2999_1_1	510	2126	+	5.29E+00	5.98E+00	329.9768411	-0.056085897	0.999068083	1	4.05E-04	1.74E-14
NM_175168.4	Ptk7	dd_Djap_v4_3000_1_1	4	885	-	7.08E+00	8.70E+00	661.2089093	-0.171626719	0.999318338	1	2.96E-04	1.74E-14
NM_001092333.1	ostc-a	dd_Djap_v4_3044_1_1	110	550	-	3.78E+01	4.62E+01	420.0512286	-0.176002942	0.997272416	1	1.19E-03	1.74E-14
NM_025290.3	Rsph1	dd_Djap_v4_3065_1_1	375	1022	-	1.08E+02	1.02E+02	2696.345703	0.205817463	0.994994687	1	2.18E-03	1.74E-14
NM_001076303.2,NM_001255982.1	COLEC11	dd_Djap_v4_3162_3_1	1	333	-	1.92E-01	1.10E-01	0.565467281	1.25700404	0.749253847	1	1.25E-01	1.74E-14
NM_204787.1	VCAN	dd_Djap_v4_3162_3_2	90	299	-	4.32E+00	4.62E+00	11.54450602	0.026479498	0.978618166	1	9.39E-03	1.74E-14
NM_001011703.2	MVB12B	dd_Djap_v4_3171_1_1	118	801	+	3.77E+01	3.40E+01	943.6150565	0.284294256	0.976687803	1	1.02E-02	1.74E-14
NM_145715.2	TIGD2	dd_Djap_v4_3174_2_1	712	1095	-	6.41E+00	8.56E+00	68.59390218	-0.4013826	0.708902867	1	1.49E-01	1.74E-14
NM_057408.6	su(w[a])	dd_Djap_v4_3224_2_4	959	1732	-	7.97E+01	1.06E+02	5939.780755	-0.312354415	0.94799367	1	2.32E-02	1.74E-14
NM_001302946.1	TRNT1	dd_Djap_v4_3225_1_2	62	1312	-	1.48E+02	1.04E+02	4298.849927	0.639364545	0.277397319	1	5.57E-01	1.74E-14
NM_001019112.2	byr3	dd_Djap_v4_3230_1_3	261	437	-	1.21E-01	4.14E-02	1.266153143	-1.409403082	0.538645256	1	2.69E-01	1.74E-14
NM_173900.2	CD9	dd_Djap_v4_3254_5_1	63	656	+	4.12E+01	4.20E+01	1382.939458	0.097812576	0.999659832	1	1.48E-04	1.74E-14
NM_019717.3	Atl2	dd_Djap_v4_3255_4_1	132	866	+	1.51E-01	4.05E-01	5.257174715	-1.229487929	0.3575383	1	4.47E-01	1.74E-14
NM_204331.1	REQ	dd_Djap_v4_3263_1_1	931	1263	+	1.01E+01	1.25E+01	404.3603762	-0.180036882	0.994852035	1	2.24E-03	1.74E-14
NM_001014973.2	Snx13	dd_Djap_v4_3273_1_1	267	2855	-	1.98E+01	2.32E+01	1688.366945	-0.101474278	0.999998822	1	5.12E-07	1.74E-14
NM_012414.3	RAB3GAP2	dd_Djap_v4_3276_4_1	338	1873	+	5.28E+00	7.18E+00	671.715303	-0.313749533	0.982801181	1	7.53E-03	1.74E-14
NM_001045797.1	pitrm1	dd_Djap_v4_3305_1_1	124	2931	-	1.39E+01	1.75E+01	1229.903571	-0.21246073	0.998166469	1	7.97E-04	1.74E-14
[truncated: 7,149 more rows]
