# Supplementary material for: Red Midge Larvae Are an Invertebrate Alternative Diet to Beef Liver for Planarian Husbandry
Source: Biomolecules. 2025 Nov 27;15(12):1659. doi: 10.3390/biom15121659 (PMC12730930; doi:10.3390/biom15121659)
Supplement: Supplementary file 1 [file biomolecules-15-01659-s001.zip › SI files to submit/Supplemental_File_S4_GSEA_output.csv]

Term	es	nes	pval	fdr	geneset_size	matched_size	genes	ledge_genes
HALLMARK_E2F_TARGETS	-0.592707357	-7.744880707	0	0	200	97	GSPT1;PA2G4;GINS3;ING3;PRDX4;PHF5A;XPO1;PPP1R8;EIF2S1;DUT;CNOT9;TUBB;NAP1L1;RAD1;IPO7;PAN2;NAA38;SUV39H1;GINS4;BARD1;TUBG1;RNASEH2A;TIPIN;LUC7L3;NOLC1;PMS2;RAD51C;AK2;PRKDC;XRCC6;HELLS;SRSF1;PSIP1;CHEK1;SNRPB;SMC1A;GINS1;CTPS1;SRSF2;RFC3;POLD2;AURKA;DSCC1;TRA2B;RAD50;UNG;PPM1D;WEE1;TOP2A;SMC4;LBR;PSMC3IP;ZW10;RBBP7;RPA2;MLH1;CCP110;NUDT21;PDS5B;ASF1A;ORC2;POLE;PNN;RRM2;TRIP13;RFC1;BRCA2;NUP205;NC…	SRSF2;RFC3;POLD2;AURKA;DSCC1;TRA2B;RAD50;UNG;PPM1D;WEE1;TOP2A;SMC4;LBR;PSMC3IP;ZW10;RBBP7;RPA2;MLH1;CCP110;NUDT21;PDS5B;ASF1A;ORC2;POLE;PNN;RRM2;TRIP13;RFC1;BRCA2;NUP205;NCAPD2;POLA2;CSE1L;CHEK2;POLE4;LIG1;MCM2;TIMELESS;SLBP;HUS1;CDC20;NBN;CDK4;NOP56;DEK;RACGAP1;NUP107;ESPL1;MCM6;RPA1;POLD1;MCM3;PCNA;MCM5;PLK1;MCM7;SSRP1;RFC2;PRIM2
HALLMARK_G2M_CHECKPOINT	-0.505845508	-6.162877272	0	0	200	86	CHMP1A;SMAD3;MNAT1;GSPT1;UCK2;PRC1;ABL1;HIRA;RAD23B;ODC1;XPO1;SLC7A1;RBL1;SUV39H1;BARD1;FOXN3;MEIS2;RAD54L;BUB3;SRSF10;E2F4;ODF2;WRN;ORC5;NOLC1;SRSF1;CCND1;CUL1;HSPA8;NCL;CHEK1;SMC1A;YTHDC1;DTYMK;NSD2;TLE3;STIL;UPF1;CDC7;SRSF2;AURKA;TRA2B;ATRX;POLQ;TOP2A;SMC4;EXO1;LBR;NUP98;KMT5A;KIF15;TENT4A;RPA2;CBX1;PDS5B;POLE;TFDP1;GINS2;PRMT5;BRCA2;CUL5;KIF23;DR1;POLA2;KPNB1;BUB1;SMC2;CDC6;MCM2;CDC27;HUS1;CD…	DTYMK;NSD2;TLE3;STIL;UPF1;CDC7;SRSF2;AURKA;TRA2B;ATRX;POLQ;TOP2A;SMC4;EXO1;LBR;NUP98;KMT5A;KIF15;TENT4A;RPA2;CBX1;PDS5B;POLE;TFDP1;GINS2;PRMT5;BRCA2;CUL5;KIF23;DR1;POLA2;KPNB1;BUB1;SMC2;CDC6;MCM2;CDC27;HUS1;CDC20;CDK4;RACGAP1;ESPL1;MCM6;MAPK14;MCM3;MCM5;PLK1;CUL3;NUP50;NDC80;PRPF4B;CDC45;PRIM2
HALLMARK_MTORC1_SIGNALING	-0.454034665	-6.045067026	0	0	200	97	IDH1;HPRT1;GCLC;ATP6V1D;GSK3B;NHERF1;VLDLR;PITPNB;EIF2S2;RRP9;PSMA3;G6PD;XBP1;PNP;SQSTM1;IFI30;QDPR;PSME3;PHGDH;CFP;TCEA1;HMBS;WARS1;PNO1;UCHL5;ACTR2;YKT6;CTSC;IDI1;FADS1;CD9;GSR;EDEM1;GOT1;NAMPT;SLC2A1;UFM1;ETF1;PSMC4;SRD5A1;NFYC;ASNS;GAPDH;PSMC6;PSMG1;ABCF2;MAP2K3;PSMA4;TUBG1;PRDX1;RAB1A;NFIL3;M6PR;CCNG1;STIP1;PGM1;PPA1;HSPA9;CACYBP;AURKA;UNG;GTF2H1;ME1;SLC37A4;USO1;SHMT2;TUBA4A;EPRS1;HSP90B1;R…	USO1;SHMT2;TUBA4A;EPRS1;HSP90B1;RRM2;SLC7A11;FKBP2;NUP205;IFRD1;BUB1;MCM2;CALR;ADIPOR2;CANX;IMMT;RPA1;PSAT1;PLK1;RDH11;SLC2A3;PSMD13;GMPS;HSPA5;HSPD1;PSMD12;GPI;RPN1;GBE1;ACACA;ACLY;DHCR24;PSPH
HALLMARK_OXIDATIVE_PHOSPHORYLATION	-0.401757523	-5.479419169	0	0.001795615	200	97	POR;IDH1;ACADSB;CYB5R3;ISCU;FXN;ATP6V1D;OAT;ATP6V0C;ATP6V0B;PHYH;ABCB7;RHOT1;CS;ACAA2;ATP6AP1;CASP7;ACADVL;SLC25A20;COX11;GRPEL1;SURF1;ECH1;SLC25A12;MRPS22;POLR2F;NDUFA8;UQCRQ;LRPPRC;ATP5F1E;MPC1;NDUFB5;PMPCA;MRPS11;SUCLA2;NDUFA5;OXA1L;MFN2;FDX1;PDP1;MGST3;CYCS;COX5A;ATP5MG;UQCRH;NDUFV2;ATP5F1D;TIMM50;IDH3A;SDHD;BCKDHA;NDUFA6;HSPA9;NDUFS8;NDUFS2;PDHX;CYC1;ETFB;OPA1;HTRA2;NDUFB8;ATP5F1B;NDUFS7;VDA…	PDHX;CYC1;ETFB;OPA1;HTRA2;NDUFB8;ATP5F1B;NDUFS7;VDAC2;CPT1A;HCCS;MDH2;ETFDH;UQCRC2;MDH1;PHB2;MTRR;NDUFS4;COX15;SLC25A11;ATP5MC2;MRPS30;NNT;GOT2;SLC25A3;PRDX3;COX10;TOMM70;GLUD1;ETFA;IMMT;NDUFA9;ECHS1;AFG3L2;DLD;UQCRC1;MTX2;GPI;MRPL15;IDH2;HADHB;NDUFS1
HALLMARK_MYC_TARGETS_V1	-0.318931951	-4.935540966	0.007067138	0.009576613	200	128	TYMS;XPOT;AP3S1;HPRT1;EIF1AX;CCT5;RRM1;GSPT1;SRSF3;VBP1;PRPS2;EIF4H;EIF2S2;LSM7;RRP9;TXNL4A;U2AF1;RPL6;RPL14;DDX18;PSMD3;PA2G4;ABCE1;RPS10;NOP16;CCT3;HDDC2;PRDX4;RAD23B;LSM2;UBE2L3;ODC1;SET;XPO1;EIF4G2;RPS2;SSB;EIF2S1;EXOSC7;ETF1;DUT;PSMC4;SRM;NAP1L1;RPS5;SNRPG;PSMC6;MRPL23;PABPC1;RPS6;RPLP0;PSMB2;CCT2;PSMA4;PSMA1;RFC4;PSMA6;CDK2;PHB1;BUB3;COX5A;SF3A1;DDX21;SNRPD3;NOLC1;RPS3;KARS1;XRCC6;PSMA2;SRS…	SNRPA1;TRA2B;DHX15;PRPF31;CYC1;SNRPB2;PSMD8;MRPL9;PSMB3;CBX3;C1QBP;CAD;STARD7;APEX1;ORC2;SF3B3;EPRS1;TFDP1;IARS1;TCP1;EIF3D;IFRD1;UBA2;PHB2;KPNB1;PSMD1;MCM2;CSTF2;CLNS1A;GOT2;SLC25A3;RNPS1;PRDX3;CCT4;CDC20;TOMM70;CDK4;NOP56;DEK;CANX;MCM6;MRPS18B;IMPDH2;PCNA;MCM5;MCM7;HSPD1;TUFM;CDC45
HALLMARK_FATTY_ACID_METABOLISM	-0.403065461	-4.627990321	0.017857143	0.026535198	158	65	ACADL;ACSL5;MAOA;IDH1;UROS;ACAA2;CA2;ACADVL;PTS;GPD1;REEP6;GRHPR;ACSS1;IDI1;ODC1;HSDL2;ECH1;FMO1;CBR1;PRDX6;PTPRG;SUCLA2;CRAT;MGLL;PPARA;ADSL;MLYCD;GSTZ1;ACOT8;HSP90AA1;SDHD;HSD17B4;MIF;D2HGDH;MCEE;HSPH1;NTHL1;UROD;ME1;MIX23;KMT5A;HADH;CRYZ;GCDH;APEX1;CPT1A;HCCS;MDH2;HIBCH;ETFDH;MDH1;AUH;NBN;ADIPOR2;SLC22A5;ECHS1;DLD;RDH11;ERP29;BCKDHB;ACSL4;CPT2;HADHB;DHCR24;ECI2	UROD;ME1;MIX23;KMT5A;HADH;CRYZ;GCDH;APEX1;CPT1A;HCCS;MDH2;HIBCH;ETFDH;MDH1;AUH;NBN;ADIPOR2;SLC22A5;ECHS1;DLD;RDH11;ERP29;BCKDHB;ACSL4;CPT2;HADHB;DHCR24;ECI2
HALLMARK_MITOTIC_SPINDLE	-0.352387448	-4.265521807	0.014836795	0.062932028	199	84	ARHGEF7;PXN;CAPZB;ARAP3;KATNB1;PKD2;CDC42;ATG4B;ARHGDIA;BIN1;ARF6;DYNLL2;NCK2;PRC1;ABL1;BCAR1;FGD4;CSNK1D;TUBD1;LATS1;FLNB;LRPPRC;EPB41;ARHGEF3;MAPRE1;WASL;DOCK2;MYH10;ACTN4;ABR;DST;SPTAN1;EPB41L2;CENPJ;LLGL1;DLG1;DYNC1H1;CCDC88A;MYH9;FARP1;CNTRL;SMC1A;CLIP1;ALMS1;CLASP1;MYO1E;WASF1;NF1;AURKA;KLC1;FLNA;SPTBN1;KIF3B;TBCD;RABGAP1;TOP2A;SMC4;ROCK1;ARHGEF11;KIF15;ITSN1;TLK1;TUBA4A;CKAP5;ECT2;RAB3GAP1…	ALMS1;CLASP1;MYO1E;WASF1;NF1;AURKA;KLC1;FLNA;SPTBN1;KIF3B;TBCD;RABGAP1;TOP2A;SMC4;ROCK1;ARHGEF11;KIF15;ITSN1;TLK1;TUBA4A;CKAP5;ECT2;RAB3GAP1;SUN2;ABI1;RFC1;BRCA2;SOS1;KIF23;TUBGCP6;TUBGCP3;BUB1;RICTOR;CDC27;RACGAP1;ESPL1;PLK1;TUBGCP2;NDC80;PIF1;FSCN1
HALLMARK_DNA_REPAIR	-0.316044705	-4.108285397	0.052959502	0.080802671	150	89	TYMS;ADA;HPRT1;ARL6IP1;NT5C3A;SDCBP;TSG101;VPS28;POLR2H;POLR2C;PNP;NUDT9;GUK1;ERCC1;SMAD5;MPC2;GTF2B;RALA;DCTN4;EDF1;GTF2A2;TAF13;SURF1;ERCC2;RNMT;CETN2;POLR2F;POLR2D;TAF6;RAE1;TAF12;USP11;DUT;SUPT4H1;NPR2;FEN1;TMED2;ERCC8;RFC4;POLR2J;GTF3C5;POLB;POLR2K;GTF2F1;POLR2G;NFX1;ITPA;SUPT5H;DAD1;RBX1;RFC3;REV3L;POLR2I;ADRM1;POLR2E;GTF2H3;GTF2H1;NELFCD;MPG;ALYREF;RAD51;RPA2;POLR2A;SNAPC4;POLA1;NUDT21;DDB…	POLR2I;ADRM1;POLR2E;GTF2H3;GTF2H1;NELFCD;MPG;ALYREF;RAD51;RPA2;POLR2A;SNAPC4;POLA1;NUDT21;DDB1;ERCC3;POLH;SRSF6;POLA2;ERCC4;DGCR8;SF3A3;POLE4;LIG1;RFC5;UMPS;PRIM1;XPC;POLD1;IMPDH2;PCNA;CSTF3;SSRP1;NELFB;RFC2;POLR3C;CLP1
HALLMARK_ADIPOGENESIS	-0.313625195	-3.769789738	0.064705882	0.162935428	200	86	ACADL;SLC5A6;POR;IDH1;RTN3;SOWAHC;RMDN3;FZD4;PHYH;CS;DNAJB9;SCP2;ACAA2;PIM3;CMPK1;SLC25A1;QDPR;PDCD4;GPAM;UBC;MYLK;REEP6;CAT;CD151;SOD1;GRPEL1;CHCHD10;ECH1;STAT5A;TOB1;GHITM;JAGN1;UBQLN1;COQ5;UQCRQ;COL15A1;SQOR;COQ3;RNF11;SULT1A1;CRAT;NDUFA5;MGLL;MGST3;TALDO1;DHRS7B;COL4A1;AK2;ATL2;ABCA1;IDH3A;MAP4K3;BCKDHA;PGM1;GPAT4;BAZ2A;CYC1;ETFB;ME1;HADH;ITSN1;REEP5;MDH2;SLC25A10;HIBCH;RREB1;MTCH2;LIPE;CMBL;…	SLC25A10;HIBCH;RREB1;MTCH2;LIPE;CMBL;ALDH2;TKT;PRDX3;ADIPOR2;DBT;IMMT;MCCC1;ECHS1;DLD;ABCB8;PTCD3;FAH;UQCRC1;GBE1;MRPL15;CPT2;ACLY
HALLMARK_PEROXISOME	-0.390384361	-3.682259004	0.054404145	0.177526462	104	48	ACSL5;IDH1;NR1I2;SCP2;PEX6;ISOC1;CACNA1B;ERCC1;CLN8;CLN6;FIS1;CAT;SOD1;SLC23A2;IDI1;FADS1;ECH1;SLC35B2;PEX11B;SLC25A19;IDE;PABPC1;CRAT;CDK7;RXRG;MVP;PRDX1;MLYCD;ACOT8;ABCD2;HSD17B4;ABCB1;CNBP;CTPS1;TOP2A;TSPO;ERCC3;ABCD3;SOD2;ATXN1;NUDT19;FDPS;RDH11;GNPAT;ACSL4;IDH2;DHCR24;ECI2	TSPO;ERCC3;ABCD3;SOD2;ATXN1;NUDT19;FDPS;RDH11;GNPAT;ACSL4;IDH2;DHCR24;ECI2
HALLMARK_TGF_BETA_SIGNALING	0.509948609	2.416338259	0.053067993	0.214791904	54	23	SKI;NOG;SLC20A1;SMAD3;PPP1CA;CDK9;ACVR1;XIAP;TGFBR1;WWTR1;BMPR1A;CTNNB1;PPM1A;LTBP2;ID1;FKBP1A;SMURF1;SPTBN1;HIPK2;HDAC1;ARID4B;TRIM33;FNTA	SKI;NOG;SLC20A1;SMAD3;PPP1CA;CDK9;ACVR1
HALLMARK_COMPLEMENT	0.425864361	2.174808993	0.04962406	0.255591784	200	50	TMPRSS6;PIM1;CTSL;CTSV;CTSB;LIPA;KYNU;PRCP;AKAP10;PPP4C;PLSCR1;ACTN2;EHD1;HNF4A;KCNIP2;DPP4;CR2;PRKCD;CASP7;KLKB1;CA2;CDK5R1;MMP13;DYRK2;GMFB;CTSC;F2;RBSN;RABIF;PLG;GNB2;FDX1;PDP1;GATA3;PREP;COL4A2;CASP3;ZFPM2;USP14;USP8;ME1;RAF1;PIK3CA;KIF2A;PLAT;ADRA2B;ADAM9;NOTCH4;HSPA5;XPNPEP1	TMPRSS6;PIM1;CTSL;CTSV;CTSB;LIPA;KYNU;PRCP;AKAP10;PPP4C;PLSCR1;ACTN2;EHD1;HNF4A;KCNIP2;DPP4;CR2;PRKCD;CASP7;KLKB1;CA2
HALLMARK_XENOBIOTIC_METABOLISM	0.406551179	2.194477696	0.021021021	0.276563093	200	71	UPB1;ENPEP;MAOA;GNMT;GCH1;POR;TAT;IDH1;HPRT1;GCLC;ATOH8;MPP2;KYNU;GSTM4;ARPP19;HNF4A;PGD;ABCC2;CA2;COMT;PTS;GAD1;TYR;TPST1;CAT;BCAR1;CROT;SLC46A3;SSR3;ACP2;ECH1;GSR;CDO1;FMO1;CBR1;GSS;CYP2E1;DHPS;CASP6;GART;PLG;SLC12A4;TKFC;ENTPD5;SLC35D1;ABCC3;GSTT2;CYP2J2;KARS1;TTPA;ABCD2;MCCC2;PC;CYFIP2;NFS1;F11;MTHFD1;TMBIM6;ABHD6;SLC35B1;SHMT2;ETFDH;DDC;ADH5;ALDH2;CNDP2;LONP1;ETS2;FAH;ACOX3;NPC1	UPB1;ENPEP;MAOA;GNMT;GCH1;POR;TAT;IDH1;HPRT1;GCLC;ATOH8;MPP2;KYNU
HALLMARK_PROTEIN_SECRETION	0.463392805	2.447918887	0.007692308	0.277748151	96	58	TMX1;AP3S1;COG2;GALC;STAM;SCAMP1;ARF1;TSG101;AP2M1;PPT1;RAB5A;CD63;RAB14;VAMP7;NAPA;ATP7A;RPS6KA3;SCAMP3;RAB2A;ARFIP1;NAPG;VAMP3;TMED10;AP2S1;SOD1;STX16;SNX2;YIPF6;YKT6;SEC22B;CTSC;TPD52;EGFR;ARCN1;ICA1;VPS45;TMED2;AP2B1;MON2;DST;OCRL;GOLGA4;DOP1A;M6PR;ABCA1;CLTC;ERGIC3;RER1;SEC31A;COPB2;AP1G1;ATP1A1;ZW10;ARFGEF2;USO1;ADAM10;COPE;CLN5	TMX1;AP3S1;COG2;GALC;STAM;SCAMP1;ARF1;TSG101;AP2M1;PPT1;RAB5A;CD63;RAB14;VAMP7;NAPA;ATP7A;RPS6KA3;SCAMP3
HALLMARK_INTERFERON_GAMMA_RESPONSE	0.446579328	2.277810428	0.07568438	0.298190415	200	38	PIM1;GCH1;RNF31;RBCK1;PLSCR1;MARCHF1;CASP8;PTPN1;PSMA3;ISOC1;CMTR1;PNP;IFI30;CASP7;PELI1;MX2;WARS1;NAMPT;EIF2AK2;ISG15;PTPN6;IRF5;HELZ2;PSMB2;MVP;ZNFX1;RIGI;PSMA2;CASP3;TOR1B;VCAM1;MX1;DHX58;IFIH1;SAMHD1;SOD2;IRF4;NUP93	PIM1;GCH1;RNF31;RBCK1;PLSCR1;MARCHF1;CASP8;PTPN1;PSMA3;ISOC1;CMTR1;PNP;IFI30;CASP7;PELI1;MX2;WARS1
HALLMARK_INTERFERON_ALPHA_RESPONSE	0.485336391	2.212231189	0.191564148	0.312855518	97	15	RNF31;CNP;PLSCR1;CASP8;PSMA3;CMTR1;IFI30;WARS1;EIF2AK2;ISG15;HELZ2;MX1;DHX58;IFIH1;NUB1	RNF31;CNP;PLSCR1;CASP8;PSMA3;CMTR1;IFI30
HALLMARK_EPITHELIAL_MESENCHYMAL_TRANSITION	0.376426592	2.010962238	0.145339652	0.397179856	200	47	TGFBI;LRRC15;SNTB1;PLOD3;NID2;GEM;CALU;GPC1;PCOLCE2;SLIT3;ANPEP;CCN2;MSX1;TAGLN;ITGB1;MYLK;SNAI2;COL1A2;COLGALT1;COL5A1;COL12A1;MMP2;PLOD1;FERMT2;FZD8;LAMA2;FOXC2;VCAN;DST;LAMC1;COL4A1;MATN2;PPIB;CAP2;COL4A2;FBN2;THBS2;VCAM1;GLIPR1;FBN1;FLNA;COPA;TNC;ITGAV;LOXL2;DPYSL3;MCM7	TGFBI;LRRC15;SNTB1;PLOD3;NID2;GEM;CALU;GPC1;PCOLCE2;SLIT3;ANPEP;CCN2;MSX1;TAGLN;ITGB1
HALLMARK_MYC_TARGETS_V2	-0.395032245	-3.21123841	0.136138614	0.405700147	58	29	NOC4L;RRP9;IMP4;FARSA;DDX18;PA2G4;NOP16;SRM;MAP3K6;MRTO4;PHB1;NOLC1;PUS1;PRMT3;BYSL;UTP20;GRWD1;WDR74;RRP12;UNG;CBX3;PES1;PPAN;NIP7;CDK4;NOP56;MCM5;PLK1;HSPD1	UTP20;GRWD1;WDR74;RRP12;UNG;CBX3;PES1;PPAN;NIP7;CDK4;NOP56;MCM5;PLK1;HSPD1
HALLMARK_COAGULATION	0.509170367	2.496134442	0.022508039	0.442619454	138	32	TMPRSS6;CTSV;CTSB;ISCU;DUSP14;HNF4A;RAC1;RGN;DPP4;CFD;ARF4;KLKB1;KLK8;SH2B2;F2;CD9;MMP2;USP11;MMP9;RABIF;GNG12;PLG;GNB2;PREP;PROC;VWF;CAPN5;FBN1;F11;A2M;PLAT;ADAM9	TMPRSS6;CTSV;CTSB;ISCU;DUSP14;HNF4A;RAC1;RGN;DPP4;CFD;ARF4;KLKB1;KLK8
HALLMARK_HYPOXIA	-0.299206733	-3.065380311	0.251381215	0.472545993	200	51	TGFBI;PIM1;GAA;VLDLR;ATP7A;RRAGD;GPC1;NAGK;ILVBL;CCN2;SLC25A1;CSRP2;WSB1;PHKG1;GALK1;NDST2;GRHPR;RORA;COL5A1;MXI1;TPD52;EGFR;BRS3;SLC2A1;LARGE1;PPP1R3C;ANKZF1;CASP6;GYS1;GAPDH;NDST1;NFIL3;MYH9;JMJD6;UGP2;DTNA;PGM1;RBPJ;PLAC8;MIF;CAV1;HDLBP;SLC37A4;KDM3A;PYGM;SLC2A3;HSPA5;GPI;GBE1;XPNPEP1;PCK1	PYGM;SLC2A3;HSPA5;GPI;GBE1;XPNPEP1;PCK1
HALLMARK_UNFOLDED_PROTEIN_RESPONSE	-0.29090485	-3.002182178	0.268292683	0.48619727	113	55	XPOT;DNAJA4;CHAC1;DNAJB9;TARS1;RRP9;XBP1;NFYA;EXOSC1;SRPRB;BANF1;IMP3;DCP2;EXOSC10;RPS14;ZBTB17;EIF2S1;EDEM1;LSM1;FUS;CNOT6;ASNS;PDIA5;ALDH18A1;PARN;SDAD1;ATF6;BAG3;NOLC1;EXOSC4;POP4;EIF4E;DDX10;EXOSC9;YWHAZ;HSPA9;EXOSC2;SEC31A;EIF2AK3;CXXC1;EIF4A2;CNOT4;SPCS3;HSP90B1;DCTN1;IARS1;KHSRP;MTREX;EXOC2;CALR;HYOU1;NOP56;PSAT1;HSPA5;DNAJC3	CXXC1;EIF4A2;CNOT4;SPCS3;HSP90B1;DCTN1;IARS1;KHSRP;MTREX;EXOC2;CALR;HYOU1;NOP56;PSAT1;HSPA5;DNAJC3
HALLMARK_ESTROGEN_RESPONSE_LATE	-0.275476403	-2.928104662	0.335180055	0.507218462	200	56	SCNN1A;SLC29A1;HPRT1;HOMER2;NHERF1;GFUS;TMPRSS3;CELSR2;LLGL2;XBP1;ATP2B4;CPE;ABCA3;PDCD4;SLC24A3;CA2;MOCS2;CHPT1;PLXNB1;PDZK1;ARL3;CD9;TOB1;AMFR;ITPK1;LARGE1;ASS1;FLNB;PDLIM3;METTL3;PTPN6;NXT1;RABEP1;DLG5;RNASEH2A;CACNA2D2;MYOF;FARP1;CCND1;STIL;UNC13B;CAV1;RET;ETFB;TOP2A;CALCR;GINS2;KIF20A;DNAJC1;GALE;CDC6;CDC20;SLC22A5;IDH2;FGFR3;FKBP4	KIF20A;DNAJC1;GALE;CDC6;CDC20;SLC22A5;IDH2;FGFR3;FKBP4
HALLMARK_REACTIVE_OXYGEN_SPECIES_PATHWAY	0.377222796	1.809327308	0.367892977	0.542810787	49	23	STK25;GCLC;MSRA;G6PD;GCLM;CAT;SOD1;GLRX2;ABCC1;PRDX4;ERCC2;GSR;LAMTOR5;PRDX6;PTPA;CDKN2D;PRDX1;NDUFA6;NDUFS2;SOD2;SCAF4;TXNRD2;TXN	STK25;GCLC
HALLMARK_ESTROGEN_RESPONSE_EARLY	0.337270283	1.829359983	0.255555556	0.563495449	200	54	SCNN1A;RAB17;SYT12;SNX24;FHL2;MINDY1;UGCG;NHERF1;NADSYN1;TMPRSS3;CELSR2;AR;XBP1;ABCA3;SLC24A3;IGF1R;CHPT1;PDZK1;TMEM164;ARL3;TOB1;GFRA1;AMFR;MPPED2;ITPK1;SLC2A1;AQP3;FLNB;PDLIM3;NXT1;KAZN;CBFA2T3;KDM4B;ABLIM1;MYOF;SLC1A1;DLC1;ADCY9;FARP1;CCND1;TUBB2B;SVIL;RRP12;RET;ELF3;ISG20L2;NAV2;CALCR;CELSR1;SLC22A5;SEC14L2;TBC1D30;INPP5F;FKBP4	SCNN1A;RAB17;SYT12;SNX24;FHL2;MINDY1;UGCG;NHERF1;NADSYN1;TMPRSS3;CELSR2
HALLMARK_UV_RESPONSE_DN	-0.247241028	-2.764561277	0.482758621	0.596303763	144	57	FHL2;MAGI2;SMAD3;WDR37;VLDLR;SCHIP1;NFIB;ATP2B4;IGF1R;SNAI2;BMPR1A;COL1A2;ABCC1;ATP2B1;ACVR2A;AMPH;MIOS;SLC7A1;DDAH1;ICA1;MET;ATRN;GCNT1;LTBP1;MGLL;PTEN;AGGF1;LAMC1;KCNMA1;ID1;CACNA1A;DLG1;DLC1;CAP2;YTHDC1;PHF3;NIPBL;ZMIZ1;TOGARAM1;CAV1;CDON;ATRX;TENT4A;MAP2K5;PLCB4;MRPS31;PIK3CD;DMAC2L;ATXN1;PIAS3;SFMBT1;CDK13;DYRK1A;MAPK14;INPP4B;BCKDHB;NEK7	TOGARAM1;CAV1;CDON;ATRX;TENT4A;MAP2K5;PLCB4;MRPS31;PIK3CD;DMAC2L;ATXN1;PIAS3;SFMBT1;CDK13;DYRK1A;MAPK14;INPP4B;BCKDHB;NEK7
HALLMARK_MYOGENESIS	0.327125298	1.702838623	0.231563422	0.615045506	200	61	FOXO4;GAA;EPHB3;MRAS;MAPRE3;ACHE;GABARAPL2;ACTN2;SCHIP1;SPDEF;BIN1;SYNGR2;ATP6AP1;TEAD4;CFD;TAGLN;ITGB1;MYLK;APP;WWTR1;FST;SMTN;ACTN3;CAV3;PICK1;SPHK1;PLXNB2;MEF2D;LAMA2;LARGE1;PPP1R3C;AGRN;COL15A1;MAPK12;MEF2A;CRAT;DAPK2;ABLIM1;MYH3;HDAC5;SPTAN1;NOTCH1;LDB3;ANKRD2;ADCY9;MYH9;COL4A2;PC;DTNA;CACNA1H;KLF5;AGL;SVIL;NCAM1;NAV2;EIF4A2;FLII;IFRD1;KIFC3;FDPS;PYGM	FOXO4;GAA;EPHB3;MRAS;MAPRE3;ACHE;GABARAPL2;ACTN2;SCHIP1;SPDEF;BIN1;SYNGR2;ATP6AP1;TEAD4;CFD;TAGLN;ITGB1;MYLK;APP;WWTR1
HALLMARK_INFLAMMATORY_RESPONSE	0.37775101	1.836398961	0.316831683	0.615638036	200	26	GCH1;P2RX4;SLC1A2;SLC31A2;SLC11A2;SLC31A1;NPFFR2;FZD5;CD82;ATP2B1;ACVR2A;KCNA3;SPHK1;KCNMB2;SLC7A1;NAMPT;MET;EIF2AK2;GABBR1;CALCRL;ABCA1;SLC4A4;BEST1;ADRM1;RAF1;ABI1	GCH1;P2RX4;SLC1A2;SLC31A2;SLC11A2;SLC31A1;NPFFR2;FZD5;CD82;ATP2B1;ACVR2A;KCNA3;SPHK1
HALLMARK_BILE_ACID_METABOLISM	0.317653213	1.631397827	0.390432099	0.638983694	112	46	ACSL5;ALDH8A1;GNMT;SLC29A1;IDH1;SULT1B1;AMACR;PHYH;KLF1;CYP46A1;NR1I2;SCP2;AR;PEX6;GCLM;ISOC1;ABCA3;PIPOX;CAT;SOD1;SLC23A2;ABCA9;CROT;IDI1;FADS1;SLC23A1;ABCG4;SLC35B2;RXRG;MLYCD;ABCA2;PEX1;ABCD2;ABCA1;HSD17B4;EFHC1;ABCD3;ATXN1;NEDD4;LIPE;ABCA4;NUDT12;GNPAT;IDH2;DHCR24;NPC1	ACSL5;ALDH8A1;GNMT;SLC29A1;IDH1;SULT1B1;AMACR;PHYH;KLF1;CYP46A1;NR1I2;SCP2;AR;PEX6;GCLM;ISOC1
HALLMARK_WNT_BETA_CATENIN_SIGNALING	0.356661466	1.703299662	0.532627866	0.665854901	42	18	AXIN1;NCSTN;FZD1;WNT5B;JAG1;CTNNB1;FZD8;WNT1;JAG2;NUMB;LEF1;HDAC5;NOTCH1;DVL2;CUL1;RBPJ;KAT2A;NOTCH4	AXIN1;NCSTN;FZD1;WNT5B
HALLMARK_APICAL_JUNCTION	0.304637353	1.63476579	0.365054602	0.679546563	200	54	TGFBI;CNN2;PTK2;NHERF4;ACTN2;RAC2;EVL;RSU1;MVD;ITGB1;ACTG1;TMEM8B;ADRA1B;EXOC4;PTPRC;ACTN3;MMP2;EGFR;MMP9;VCAN;TIAL1;PARVA;SYK;PALS1;WASL;CRAT;MYH10;TUBG1;TRAF1;ACTN4;PTEN;EPB41L2;FLNC;GTF2F1;PCDH1;DLG1;NLGN2;NRAP;MYH9;VWF;VCAM1;ARPC2;PLCG1;FBN1;NF1;LIMA1;LDLRAP1;HADH;SYMPK;ADAM9;ITGA3;DHX16;MAPK14;FSCN1	TGFBI;CNN2;PTK2;NHERF4;ACTN2;RAC2;EVL;RSU1
HALLMARK_TNFA_SIGNALING_VIA_NFKB	0.313463636	1.544859433	0.480376766	0.688658569	200	36	GCH1;SMAD3;KYNU;GEM;NR4A1;LITAF;EIF1;BIRC2;EHD1;TNFAIP8;DNAJB4;SQSTM1;JAG1;ATP2B1;SPHK1;STAT5A;NAMPT;NFAT5;YRDC;MAP2K3;TRAF1;RIGI;NFIL3;SIK1;CCND1;ABCA1;TRIP10;TNC;EGR2;IFIH1;SOD2;CCNL1;GFPT2;ETS2;SLC2A3;EGR1	GCH1;SMAD3;KYNU;GEM;NR4A1;LITAF;EIF1;BIRC2;EHD1;TNFAIP8;DNAJB4;SQSTM1
HALLMARK_UV_RESPONSE_UP	0.296051577	1.545001323	0.350364964	0.731533081	158	65	STK25;MAOA;PPAT;GCH1;CTSV;PPT1;KLHDC3;CNP;NR4A1;TARS1;POLR2H;AGO2;GRINA;SQSTM1;MGAT1;PRKCD;MSX1;PRKACA;CA2;GLS;EIF5;AP2S1;RRAD;COL2A1;GRPEL1;YKT6;SPR;CDO1;PPP1R2;NUP58;FMO1;RAB27A;AQP3;CLCN2;PDLIM3;ASNS;MRPL23;SULT1A1;FEN1;RFC4;SHOX2;CDK2;ONECUT1;DDX21;TGFBRAP1;CASP3;BAK1;STIP1;ABCB1;LHX2;MARK2;RET;UROD;PTPRD;TMBIM6;DNAJA1;TUBA4A;SOD2;PRPF3;CDC5L;PARP2;PSMC3;STARD3;RPN1;FKBP4	STK25;MAOA;PPAT;GCH1;CTSV;PPT1;KLHDC3;CNP;NR4A1;TARS1;POLR2H;AGO2;GRINA;SQSTM1;MGAT1;PRKCD;MSX1;PRKACA;CA2
HALLMARK_HEME_METABOLISM	0.272697088	1.488493528	0.459259259	0.733847649	200	85	ALAS2;HEBP1;CTSB;GCLC;SDCBP;ABCG2;RBM38;ATP6V0A1;PSMD9;SLC66A2;KLF1;HTATIP2;UROS;TMEM9B;MINPP1;CIR1;ALDH1L1;GCLM;FOXJ2;SLC11A2;ANK1;NUDT4;CA2;TCEA1;ARL2BP;HMBS;BTRC;PGLS;TYR;DCUN1D1;SLC30A10;CAT;ABCB6;CA1;FBXO9;FTCD;ADD1;MXI1;GLRX5;EIF2AK1;SLC2A1;SLC6A9;UBAC1;CTNS;AQP3;TENT5C;RNF123;ASNS;EPB41;MAP2K3;AGPAT4;RNF19A;MGST3;SLC25A38;SIDT2;PPOX;ATG4A;BMP2K;RANBP10;XPO7;DMTN;SLC4A1;PICALM;PC;GAPVD1;TNS…	ALAS2;HEBP1;CTSB;GCLC;SDCBP;ABCG2;RBM38;ATP6V0A1;PSMD9;SLC66A2;KLF1;HTATIP2;UROS;TMEM9B;MINPP1;CIR1;ALDH1L1;GCLM;FOXJ2;SLC11A2;ANK1;NUDT4;CA2;TCEA1;ARL2BP;HMBS;BTRC;PGLS;TYR;DCUN1D1
HALLMARK_APOPTOSIS	0.282701095	1.459416434	0.559190031	0.737465197	161	46	GCH1;PTK2;SLC20A1;FEZ1;PPT1;CASP8;F2R;PPP3R1;SQSTM1;XIAP;PDCD4;CASP7;APP;SOD1;CTNNB1;ADD1;F2;GPX1;MMP2;GSR;PAK1;ETF1;CASP6;CASP2;LEF1;CDK2;HGF;CYLD;SPTAN1;CASP3;CCND1;MADD;CAV1;WEE1;TOP2A;ROCK1;DNAJA1;VDAC2;TSPO;LMNA;SOD2;PLAT;BCL2L1;DAP3;DPYD;DNAJC3	GCH1;PTK2;SLC20A1;FEZ1;PPT1;CASP8;F2R;PPP3R1;SQSTM1;XIAP;PDCD4;CASP7
HALLMARK_PI3K_AKT_MTOR_SIGNALING	0.257605309	1.387853979	0.735973597	0.798314846	105	43	CAMK4;ARF1;AP2M1;PPP1CA;GSK3B;PTPN11;RPS6KA3;ARHGDIA;RAC1;PAK4;SQSTM1;CSNK2B;ARPC3;PIN1;PRKAA2;MAPKAP1;ACTR2;TRAF2;CAB39L;EGFR;SLC2A1;PLCB1;ITPR2;RPS6KA1;MAP2K3;CDK2;PTEN;PRKAG1;PPP2R1B;EIF4E;CLTC;PLCG1;PIKFYVE;VAV3;RPTOR;RAF1;ECSIT;HSP90B1;MAP2K6;CALR;YWHAB;CDK4;ACACA	CAMK4;ARF1;AP2M1;PPP1CA;GSK3B;PTPN11;RPS6KA3;ARHGDIA;RAC1;PAK4;SQSTM1;CSNK2B;ARPC3;PIN1
HALLMARK_CHOLESTEROL_HOMEOSTASIS	-0.319660664	-2.28002548	0.530413625	0.808891269	74	19	CBS;STX5;PLSCR1;MVD;GLDC;JAG1;ACTG1;CTNNB1;PCYT2;IDI1;ECH1;CD9;GPX8;ABCA2;NFIL3;FDPS;MVK;ETHE1;SREBF2	FDPS;MVK;ETHE1;SREBF2
HALLMARK_KRAS_SIGNALING_UP	-0.239673466	-2.147519351	0.78042328	0.83108619	200	35	VWA5A;LCP1;SNAP25;TSPAN1;TSPAN7;FBXO4;MMD;CPE;ATG10;CA2;SPON1;CROT;CBX8;CAB39L;MMP9;EVI5;TPH1;YRDC;PTBP2;DOCK2;TRAF1;DNMBP;ACE;STRN;EPB41L3;ABCB1;MTMR10;WDR33;PRDM1;PLAT;ANO1;BTBD3;GFPT2;RBM4;AVL9	ANO1;BTBD3;GFPT2;RBM4;AVL9
HALLMARK_ANDROGEN_RESPONSE	-0.271466285	-2.305332732	0.589552239	0.841122361	101	32	HSD17B14;HOMER2;SPDEF;RPS6KA3;DNAJB9;TNFAIP8;UBE2J1;PA2G4;SRP19;IDI1;TPD52;FADS1;PLPP1;GSR;RAB4A;ABCC4;PGM3;XRCC5;VAPA;HERC3;XRCC6;CCND1;NGLY1;ZMIZ1;RRP12;ADRM1;SPCS3;IQGAP2;ITGAV;ELL2;INPP4B;DHCR24	IQGAP2;ITGAV;ELL2;INPP4B;DHCR24
HALLMARK_IL2_STAT5_SIGNALING	0.254186712	1.314742831	0.705882353	0.854638997	199	49	PIM1;P2RX4;TTC39B;WLS;AMACR;PLSCR1;RRAGD;UCK2;XBP1;SYNGR2;PNP;SYT11;CA2;IGF1R;GLIPR2;PTH1R;RORA;ODC1;PLPP1;SCN9A;CCR4;PDCD2L;TRAF1;PRAF2;AHNAK;EEF1AKMT1;PLEC;CDC42SE2;PUS1;POU2F1;NFIL3;CASP3;DRC1;ABCB1;MYO1E;HUWE1;PTRH2;RNH1;HIPK2;PHTF2;IRF4;BCL2L1;LCLAT1;ITGAV;CDC6;UMPS;SNX14;SLC2A3;FAH	PIM1;P2RX4;TTC39B;WLS;AMACR;PLSCR1;RRAGD;UCK2;XBP1;SYNGR2;PNP;SYT11;CA2;IGF1R;GLIPR2;PTH1R
HALLMARK_KRAS_SIGNALING_DN	-0.266481868	-2.339267216	0.592964824	0.872070313	200	39	CPA2;EFHD1;SLC16A7;TG;FGGY;ENTPD7;CELSR2;RIBC2;CLSTN3;CAMK1D;SSTR4;KLK8;CDKAL1;CPEB3;THNSL2;EPHA5;VPS50;COL2A1;PTPRJ;SLC25A23;KCNQ2;TENT5C;ABCG4;BARD1;NPHS1;SHOX2;GTF3C5;MYO15A;GRID2;MX1;OXT;BRDT;MFSD6;ABCB11;SIDT1;SLC6A3;MSH5;MTHFR;FGFR3	MSH5;MTHFR;FGFR3
HALLMARK_SPERMATOGENESIS	0.254108419	1.268230599	0.745709828	0.873078589	135	39	PGS1;AGFG1;CAMK4;SEPTIN4;MLF1;STAM2;SPATA6;GAD1;CLPB;NAA11;PHKG2;HSPA1L;CHFR;MTNR1A;GFI1;IDE;NPHP1;PSMG1;SIRT1;ZC3H14;RFC4;TALDO1;CHRM4;TEKT2;ACE;AURKA;MTOR;IFT88;TLE4;BRAF;MLLT10;SYCP1;NCAPH;BUB1;TOPBP1;RAD17;DDX4;PARP2;PHF7	PGS1;AGFG1;CAMK4
HALLMARK_GLYCOLYSIS	0.222955216	1.200119336	0.791420118	0.909390921	200	76	TGFBI;SLC16A3;COG2;GMPPB;IDH1;GCLC;RBCK1;VLDLR;GFUS;RRAGD;ARPP19;GPC1;G6PD;B4GALT2;LHPP;CLN6;LHX9;GALK1;PGLS;HS2ST1;TPST1;SOD1;ABCB6;PKM;SLC35A3;B3GNT3;COL5A1;MXI1;PLOD1;FUT8;EGFR;GOT1;AGRN;MET;PSMC4;ANKZF1;CASP6;VCAN;EXT2;GYS1;POLR3K;B3GAT3;B4GALT4;ALG1;B4GALT7;TALDO1;RPE;GALK2;PC;CAPN5;UGP2;CACNA1H;AGL;GNPDA1;BPNT1;MIF;AURKA;COPB2;PAXIP1;ELF3;ME1;HDLBP;MIOX;SLC37A4;KIF2A;MDH2;SLC25A10;KIF20A;MD…	TGFBI;SLC16A3;COG2;GMPPB;IDH1;GCLC;RBCK1;VLDLR;GFUS;RRAGD;ARPP19;GPC1
HALLMARK_ALLOGRAFT_REJECTION	0.217309434	1.104747616	0.925249169	0.911796075	200	32	UBE2D1;DARS1;ACHE;AARS1;F2R;CFP;PRKCG;WARS1;ABCE1;PTPRC;GALNT1;F2;ACVR2A;TRAF2;TPD52;RPS9;CSK;EGFR;MMP9;RPL9;PTPN6;GCNT1;MRPL3;FLNA;GLMN;EIF3A;EIF4G3;ABI1;EIF3D;IRF4;MTIF2;RARS1	UBE2D1;DARS1;ACHE;AARS1;F2R
HALLMARK_P53_PATHWAY	0.214773471	1.144097887	0.872472784	0.919605612	200	50	ADA;VWA5A;GM2A;WWP1;ISCU;SESN1;F2R;H2AJ;ABHD4;FBXW7;IFI30;KLK8;CDK5R1;APP;RRAD;CD82;NUDT15;APAF1;ANKRA2;SPHK1;TRAF4;PLXNB2;TOB1;H2AC25;MAPKAPK3;HINT1;RPS27L;JAG2;RPS12;SLC35D1;NOTCH1;RAD51C;PRKAB1;CCNG1;BAK1;CYFIP2;HDAC3;KIF13B;PPM1D;RAD9A;CCP110;SLC7A11;POLH;ELP1;CSRNP2;WRAP73;XPC;PCNA;TPRKB;SP1	ADA;VWA5A;GM2A;WWP1;ISCU;SESN1;F2R;H2AJ;ABHD4;FBXW7;IFI30;KLK8;CDK5R1;APP;RRAD;CD82;NUDT15
